# Supplementary material for: Phylogenetic support of pebS as a phage-exclusive auxiliary metabolic gene
Source: FEMS Microbiol Lett. 2026 Apr 29;373:fnag053. doi: 10.1093/femsle/fnag053 (PMC13198022; doi:10.1093/femsle/fnag053)
Supplement: fnag053_Supplemental_Files [file fnag053_supplemental_files.zip]

Archive with 2 entries (2 files):
- Supplementary figures_Reviewed.pdf
- Supplementary_tables.xlsx
