# Supplementary material for: Phylogenetic support of pebS as a phage-exclusive auxiliary metabolic gene
Source: FEMS Microbiol Lett. 2026 Apr 29;373:fnag053. doi: 10.1093/femsle/fnag053 (PMC13198022; doi:10.1093/femsle/fnag053)
Supplement: fnag053_Supplemental_Files [file fnag053_supplemental_files.zip › Supplementary_tables.xlsx]

## Sheet: Table S1
Name	Accession number
PebS
Synechococcus phage S-8S55	WLW37774.1
Synechococcus phage Sf-FS3	XYM58951.1
Synechococcus phage S-SSM7	YP_004324216.1
Caudoviricetes sp.	BCV02967.1
Synechococcus phage S-BM3	WDS61227.1
Synechococcus virus S-PRM1	YP_010097818.1
Synechococcus phage S-SCSM1	YP_010669867.1
Cyanophage P-RSM6	YP_007675144.1
Prochlorococcus phage P-HM1	YP_004322435.1
Prochlorococcus phage P-SSM2	AAX44436.1
PebA
Prochlorococcus marinus MIT9312	sp|Q318F0|PEBB_PROM9
Prochlorococcus marinus CCMP1986 / NIES-2087 / MED4	sp|Q93SN7|PEBB_PROMP
Prochlorococcus marinus NATL2A	sp|Q46IM1|PEBB_PROMT
Prochlorococcus marinus SARG / CCMP1375 / SS120	sp|Q9K4U5|PEBB_PROMA
Prochlorococcus marinus MIT 9313	sp|Q7V585|PEBB_PROMM
Synechococcus sp. WH7805	tr|A4CSG8|A4CSG8_SYNPV
Synechococcus sp. CC9903	sp|Q3AUU4|PEBB_SYNS9
Synechococcus sp. WH8109	tr|W0GRP7|W0GRP7_9SYNE
Synechococcus sp. RS9907	tr|A0A7G8FI95|A0A7G8FI95_9SYNE
Synechococcus sp. RS9916	tr|Q05Q65|Q05Q65_9SYNE
PebB
Prochlorococcus marinus NATL2A	sp|Q46IM0|PEBA_PROMT
Prochlorococcus marinus MIT0604	tr|A0A089P8G4|A0A089P8G4_9CYAN
Prochlorococcus marinus MIT9301	sp|A3PF83|PEBA_PROM0
Prochlorococcus marinus MIT9116	tr|A0A0A1ZUG9|A0A0A1ZUG9_PROMR
Prochlorococcus marinus AS9601	sp|A2BTH4|PEBA_PROMS
Synechococcus sp. WH8020	sp|Q02189|PEBA_SYNPY
Synechococcus sp. WH7803	sp|A5GIZ3|PEBA_SYNPW
Synechococcus sp. WH8102	sp|Q7U4P7|PEBA_PARMW
Synechococcus sp. RS9916	tr|Q05Q64|Q05Q64_9SYNE
Synechococcus sp. CC9902	sp|Q3AUU5|PEBA_SYNS9

## Sheet: Table S2
Organism Scientific Name	Organism Common Name	Organism Qualifier	Taxonomy id	Assembly Name	Assembly Accession	Source	Annotation	Level	Contig N50	Size	Submission Date	Gene Count	BioProject	BioSample
Prochlorococcus marinus subsp. marinus str. CCMP1375		strain: CCMP1375; SS120	167539	ASM792v1	GCA_000007925.1	GenBank	Annotation submitted by CNRS	Complete Genome	1751080	1751080	2003-07-25	1930	PRJNA419	SAMN02603142
Nostoc sp. PCC 7120 = FACHB-418		strain: PCC 7120	103690	ASM970v1	GCA_000009705.1	GenBank	Annotation submitted by Kazusa	Complete Genome	6413771	7211789	2004-05-11	6051	PRJNA244	SAMD00061094
Synechocystis sp. PCC 6803		strain: PCC 6803	1148	ASM972v1	GCA_000009725.1	GenBank	Annotation submitted by Kazusa	Complete Genome	3573470	3947019	2004-05-11	3426	PRJNA60	SAMD00061113
Synechococcus elongatus PCC 6301		strain: PCC 6301	269084	ASM1006v1	GCA_000010065.1	GenBank	Annotation submitted by Nagoya University, Japan	Complete Genome	2696255	2696255	2004-12-16	2580	PRJNA13282	SAMD00061073
Microcystis aeruginosa NIES-843		strain: NIES-843	449447	ASM1062v1	GCA_000010625.1	GenBank	Annotation submitted by Kazusa DNA Research Institute	Complete Genome	5842795	5842795	2008-01-24	6363	PRJDA27835	SAMD00060936
Thermosynechococcus vestitus BP-1		strain: BP-1	197221	ASM1134v1	GCA_000011345.1	GenBank	Annotation submitted by Kazusa	Complete Genome	2593857	2593857	2004-05-11	2457	PRJNA308	SAMD00061106
Gloeobacter violaceus PCC 7421		strain: PCC 7421	251221	ASM1138v1	GCA_000011385.1	GenBank	Annotation submitted by Kazusa	Complete Genome	4659019	4659019	2003-10-03	4355	PRJNA9606	SAMD00061120
Prochlorococcus marinus subsp. pastoris str. CCMP1986		strain: MED4	59919	ASM1146v1	GCA_000011465.1	GenBank	Annotation submitted by DOE Joint Genome Institute	Complete Genome	1657990	1657990	2003-08-18	2042	PRJNA213	SAMEA3138209
Prochlorococcus marinus str. MIT 9313		strain: MIT9313	74547	ASM1148v1	GCA_000011485.1	GenBank	Annotation submitted by DOE Joint Genome Institute	Complete Genome	2410873	2410873	2003-08-18	2968	PRJNA220	SAMEA3138210
Prochlorococcus marinus str. NATL2A		strain: NATL2A	59920	ASM1246v1	GCA_000012465.1	GenBank	Annotation submitted by DOE Joint Genome Institute	Complete Genome	1842899	1842899	2007-08-09	2229	PRJNA13911	SAMN00623057
Synechococcus sp. CC9902		strain: CC9902	316279	ASM1250v1	GCA_000012505.1	GenBank	Annotation submitted by DOE Joint Genome Institute	Complete Genome	2234828	2234828	2005-10-26	2355	PRJNA13655	SAMN02598312
Synechococcus elongatus PCC 7942 = FACHB-805		strain: PCC 7942	1140	ASM1252v1	GCA_000012525.1	GenBank	Annotation submitted by DOE Joint Genome Institute	Complete Genome	2695903	2742269	2005-11-08	2714	PRJNA10645	SAMN02598254
Synechococcus sp. CC9605		strain: CC9605	110662	ASM1262v1	GCA_000012625.1	GenBank	Annotation submitted by DOE Joint Genome Institute	Complete Genome	2510659	2510659	2005-10-27	2749	PRJNA13643	SAMN02598311
Prochlorococcus marinus str. MIT 9312		strain: MIT 9312	74546	ASM1264v1	GCA_000012645.1	GenBank	Annotation submitted by DOE Joint Genome Institute	Complete Genome	1709204	1709204	2005-11-02	2016	PRJNA13910	SAMN02598321
Synechococcus sp. JA-3-3Ab		strain: JA-3-3Ab	321327	ASM1320v1	GCA_000013205.1	GenBank	Annotation submitted by TIGR	Complete Genome	2932766	2932766	2006-02-06	2897	PRJNA16251	SAMN02604048
Synechococcus sp. JA-2-3B'a(2-13)		strain: JA-2-3B'a(2-13)	321332	ASM1322v1	GCA_000013225.1	GenBank	Annotation submitted by TIGR	Complete Genome	3046682	3046682	2006-02-06	2942	PRJNA16252	SAMN02604049
Trichodesmium erythraeum IMS101		strain: IMS101	203124	ASM1426v1	GCA_000014265.1	GenBank	Annotation submitted by DOE Joint Genome Institute	Complete Genome	7750108	7750108	2006-07-06	5124	PRJNA318	SAMN02598485
Synechococcus sp. CC9311		strain: CC9311	64471	ASM1458v1	GCA_000014585.1	GenBank	Annotation submitted by TIGR	Complete Genome	2606748	2606748	2006-09-01	2944	PRJNA12530	SAMN02604031
Prochlorococcus marinus str. AS9601		strain: AS9601	146891	ASM1564v1	GCA_000015645.1	GenBank	Annotation submitted by The Gordon and Betty Moore Foundation Marine Microbiology Initiative	Complete Genome	1669886	1669886	2007-01-19	1984	PRJNA13548	SAMN02603921
Prochlorococcus marinus str. MIT 9515		strain: MIT 9515	167542	ASM1566v1	GCA_000015665.1	GenBank	Annotation submitted by The Gordon and Betty Moore Foundation Marine Microbiology Initiative	Complete Genome	1704176	1704176	2007-01-19	1965	PRJNA13617	SAMN02603924
Prochlorococcus marinus str. NATL1A		strain: NATL1A	167555	ASM1568v1	GCA_000015685.1	GenBank	Annotation submitted by Gordon and Betty Moore Foundation Marine Microbiology Initiative	Complete Genome	1864731	1864731	2007-01-22	2250	PRJNA15660	SAMN02603287
Prochlorococcus marinus str. MIT 9303		strain: MIT 9303	59922	ASM1570v1	GCA_000015705.1	GenBank	Annotation submitted by The Gordon and Betty Moore Foundation Marine Microbiology Initiative	Complete Genome	2682675	2682675	2007-01-22	3136	PRJNA13496	SAMN02603917
Prochlorococcus marinus str. MIT 9301		strain: MIT 9301	167546	ASM1596v1	GCA_000015965.1	GenBank	Annotation submitted by Gordon and Betty Moore Foundation Marine Microbiology Initiative	Complete Genome	1641879	1641879	2007-03-05	1963	PRJNA15746	SAMN02603288
Crocosphaera subtropica ATCC 51142		strain: ATCC 51142	43989	ASM1784v1	GCA_000017845.1	GenBank	Annotation submitted by Washington University (WashU)	Complete Genome	4934271	5460377	2008-04-01	5365	PRJNA20319	SAMN02604312
Prochlorococcus marinus str. MIT 9215		strain: MIT 9215	93060	ASM1806v1	GCA_000018065.1	GenBank	Annotation submitted by US DOE Joint Genome Institute	Complete Genome	1738790	1738790	2007-09-20	2055	PRJNA18633	SAMN02598410
Acaryochloris marina MBIC11017		strain: MBIC11017	329726	ASM1810v1	GCA_000018105.1	GenBank	Annotation submitted by Washington University	Complete Genome	6503724	8361599	2007-10-16	8571	PRJNA12997	SAMN02604308
Prochlorococcus marinus str. MIT 9211		strain: MIT9211	93059	ASM1858v1	GCA_000018585.1	GenBank	Annotation submitted by The Gordon and Betty Moore Foundation Marine Microbiology Initiative	Chromosome	1357840	1688963	2007-11-13	1901	PRJNA13551	SAMN00622972
Picosynechococcus sp. PCC 7002		strain: PCC 7002; ATCC 27264	32049	ASM1948v1	GCA_000019485.1	GenBank	Annotation submitted by Penn State University	Complete Genome	3008047	3409935	2008-03-14	3237	PRJNA28247	SAMN01081740
Nostoc punctiforme PCC 73102		strain: ATCC 29133; PCC 73102	63737	ASM2002v1	GCA_000020025.1	GenBank	Annotation submitted by US DOE Joint Genome Institute	Complete Genome	8234322	9059191	2008-04-24	7174	PRJNA216	SAMN02598449
Rippkaea orientalis PCC 8801		strain: PCC 8801	41431	ASM2180v1	GCA_000021805.1	GenBank	Annotation submitted by US DOE Joint Genome Institute (JGI-PGF)	Complete Genome	4679413	4787694	2008-12-17	4620	PRJNA20503	SAMN00000280
Gloeothece citriformis PCC 7424		strain: PCC 7424	65393	ASM2182v1	GCA_000021825.1	GenBank	Annotation submitted by US DOE Joint Genome Institute (JGI-PGF)	Complete Genome	5942652	6554169	2008-12-17	5944	PRJNA20479	SAMN00000286
Candidatus Atelocyanobacterium thalassa isolate ALOHA		isolate: ALOHA	1453429	ASM2512v1	GCA_000025125.1	GenBank	Annotation submitted by University of California at Santa Cruz	Complete Genome	1443806	1443806	2010-01-28	1242	PRJNA30917	SAMN02641594
Synechococcus sp. WH 7803			32051	ASM6350v1	GCA_000063505.1	GenBank	Annotation submitted by Genoscope	Complete Genome	2366980	2366980	2007-05-19	2586	PRJNA13642	SAMEA3138264
Synechococcus sp. RCC307			316278	ASM6352v1	GCA_000063525.1	GenBank	Annotation submitted by Genoscope	Complete Genome	2224914	2224914	2007-05-19	2583	PRJNA13654	SAMEA3138265
Gloeothece verrucosa PCC 7822		strain: PCC 7822	497965	ASM14733v1	GCA_000147335.1	GenBank	Annotation submitted by US DOE Joint Genome Institute (JGI-PGF)	Complete Genome	6091620	7841948	2010-09-15	7043	PRJNA28535	SAMN00000663
Synechococcus sp. WH 5701		strain: WH 5701	69042	ASM15304v1	GCA_000153045.1	GenBank	Annotation submitted by The Gordon and Betty Moore Foundation Marine Microbiology Initiative	Scaffold	271681	3280236	2006-05-04	3401	PRJNA13554	SAMN02436085
Synechococcus sp. RS9917		strain: RS9917; RCC556	221360	ASM15306v1	GCA_000153065.1	GenBank	Annotation submitted by The Gordon and Betty Moore Foundation Marine Microbiology Initiative	Scaffold	378064	2584918	2006-05-04	2820	PRJNA13555	SAMN02436139
Synechococcus sp. WH 7805		strain: WH 7805	59931	ASM15328v1	GCA_000153285.1	GenBank	Annotation submitted by The Gordon and Betty Moore Foundation Marine Microbiology Initiative	Scaffold	470273	2627046	2006-05-04	2934	PRJNA13553	SAMN02436160
Synechococcus sp. BL107		strain: BL107	313625	ASM15380v1	GCA_000153805.1	GenBank	Annotation submitted by The Gordon and Betty Moore Foundation Marine Microbiology Initiative	Scaffold	725965	2285034	2006-10-23	2553	PRJNA13559	SAMN02436154
Synechococcus sp. RS9916		strain: RS9916	221359	ASM15382v1	GCA_000153825.1	GenBank	Annotation submitted by The Gordon and Betty Moore Foundation Marine Microbiology Initiative	Scaffold	1516738	2664873	2006-10-23	3009	PRJNA13557	SAMN02436107
Coleofasciculus chthonoplastes PCC 7420		strain: PCC 7420	118168	ASM15555v1	GCA_000155555.1	GenBank	Annotation submitted by The Gordon and Betty Moore Foundation Microbial Genome Sequencing Project	Scaffold	120446	8679041	2008-08-15	8347	PRJNA19325	SAMN02436227
Synechococcus sp. PCC 7335		strain: PCC 7335	91464	ASM15559v1	GCA_000155595.1	GenBank	Annotation submitted by Gordon and Betty Moore Foundation Microbial Genome Sequencing Project	Scaffold	486182	5973558	2008-08-15	5622	PRJNA19377	SAMN02436177
Cyanobium sp. PCC 7001		strain: PCC 7001	180281	ASM15563v1	GCA_000155635.1	GenBank	Annotation submitted by Gordon and Betty Moore Foundation Microbial Genome Sequencing Project	Scaffold	255422	2834252	2008-08-29	2817	PRJNA19301	SAMN02436316
Prochlorococcus marinus str. MIT 9202		strain: MIT 9202	93058	ASM15859v1	GCA_000158595.1	GenBank	Annotation submitted by The Gordon and Betty Moore Foundation Microbial Genome Sequencing project	Scaffold	1025927	1691453	2009-01-26	1927	PRJNA19343	SAMN02436267
Synechococcus sp. WH 8109		strain: WH 8109	166314	ASM16179v2	GCA_000161795.2	GenBank	Annotation submitted by Gordon and Betty Moore Foundation Marine Microbiology Initiative	Complete Genome	2111515	2111515	2014-01-09	2714	PRJNA37911	SAMN02436260
Crocosphaera watsonii WH 8501		strain: WH 8501	165597	ASM16719v1	GCA_000167195.1	GenBank	Annotation submitted by DOE Joint Genome Institute	Scaffold	32719	6238156	2005-06-16	5996	PRJNA10651	SAMN02441415
Lyngbya sp. PCC 8106		strain: PCC 8106	313612	ASM16909v1	GCA_000169095.1	GenBank	Annotation submitted by The Gordon and Betty Moore Foundation Marine Microbiology Initiative	Contig	130196	7037511	2006-12-15	6185	PRJNA13409	SAMN02436090
Nodularia spumigena CCY9414		strain: CCY9414	313624	ASM16913v1	GCA_000169135.1	GenBank	Annotation submitted by The Gordon and Betty Moore Foundation Marine Microbiology Initiative	Contig	45719	5316258	2006-12-15	4904	PRJNA13447	SAMN02436091
Crocosphaera chwakensis CCY0110		strain: CCY0110	391612	ASM16933v1	GCA_000169335.1	GenBank	Annotation submitted by The Gordon and Betty Moore Foundation Marine Microbiology Initiative	Contig	81955	5880532	2007-03-06	6520	PRJNA18951	SAMN02436157
Leptolyngbya valderiana BDU 20041		strain: BDU 20041	322866	ASM16997v1	GCA_000169975.1	GenBank		Scaffold	872	89264	2007-06-15		PRJNA19525	SAMN02469386
Limnospira maxima CS-328		strain: CS-328	513049	ASM17355v1	GCA_000173555.1	GenBank	Annotation submitted by US DOE Joint Genome Institute (JGI-PGF)	Contig	92573	6003314	2008-10-15	5728	PRJNA29085	SAMN02441783
Limnospira platensis str. Paraca		isolate: UASWS, strain: Paraca	634502	ASM17541v3	GCA_000175415.3	GenBank	NCBI Prokaryotic Genome Annotation Pipeline (PGAP)	Contig	72660	6501886	2014-06-06	5824	PRJNA34793	SAMN02344446
Cylindrospermopsis raciborskii CS-505		strain: CS-505	533240	ASM17583v1	GCA_000175835.1	GenBank	Annotation submitted by FLI Jena	Contig	91518	3879030	2009-12-15	3501	PRJNA40109	SAMN02470243
Raphidiopsis brookii D9		strain: D9	533247	ASM17585v1	GCA_000175855.1	GenBank	Annotation submitted by FLI Jena	Contig	127752	3186511	2009-12-15	3057	PRJNA40111	SAMN02470244
Synechococcus sp. CB0101		strain: CB0101	232348	ASM17923v2	GCA_000179235.2	GenBank	NCBI Prokaryotic Genome Annotation Pipeline (PGAP)	Complete Genome	2789647	2789647	2019-04-30	3023	PRJNA46501	SAMN00010394
Synechococcus sp. CB0205		strain: CB0205	232363	ASM17925v1	GCA_000179255.1	GenBank		Contig	63410	2427308	2010-06-22		PRJNA46503	SAMN00010406
Kamptonema sp. PCC 6506		strain: PCC 6506	272129	ASM18045v1	GCA_000180455.1	GenBank	Annotation submitted by ENSCP, Biochemistry, Paris, France	Contig	34005	6676705	2010-07-08	5965	PRJEA49445	SAMEA2272769
Parasynechococcus marenigrum WH 8102		strain: WH 8102	84588	ASM19597v1	GCA_000195975.1	GenBank	Annotation submitted by DOE Joint Genome Institute	Complete Genome	2434428	2434428	2003-08-18	2581	PRJNA230	SAMEA3138327
'Nostoc azollae' 0708		strain: 0708	551115	ASM19651v1	GCA_000196515.1	GenBank	Annotation submitted by US DOE Joint Genome Institute (JGI-PGF)	Complete Genome	5354700	5486145	2010-06-14	5408	PRJNA30807	SAMN02598476
Trichormus variabilis ATCC 29413		strain: ATCC 29413	240292	ASM20407v1	GCA_000204075.1	GenBank	Annotation submitted by DOE Joint Genome Institute	Complete Genome	6365727	7105752	2005-09-15	5808	PRJNA10642	SAMN02598253
Limnospira platensis NIES-39		strain: NIES-39	696747	ASM21037v1	GCA_000210375.1	GenBank	Annotation submitted by National Institute of Technology and Evaluation	Chromosome	619347	6788435	2010-03-25	6676	PRJDA42161	SAMD00060970
Moorena producens 3L		strain: 3L	489825	ASM21181v1	GCA_000211815.1	GenBank	Annotation submitted by University of California, San Diego, Scripps Institution of Oceanography	Scaffold	66028	8478612	2011-05-09	7531	PRJNA60895	SAMN02471690
Microcoleus vaginatus FGP-2		strain: FGP-2	756067	ASM21407v1	GCA_000214075.2	GenBank	Annotation submitted by US DOE Joint Genome Institute (JGI-PGF)	Contig	351362	6698929	2011-05-19	5652	PRJNA47601	SAMN00713620
Prochlorococcus marinus bv. HNLC1			1041938	HNLC1	GCA_000218705.1	GenBank		Scaffold	118040	1569623	2011-06-17		PRJNA67829	SAMN02954344
Prochlorococcus marinus bv. HNLC2			1041939	HNLC2	GCA_000218745.1	GenBank		Scaffold	118650	1484494	2011-06-17		PRJNA67831	SAMN02954344
Synechococcus sp. WH 8016		strain: WH 8016	166318	ASM23067v1	GCA_000230675.2	GenBank	Annotation submitted by JGI	Contig	347852	2694843	2011-10-14	3037	PRJNA61805	SAMN02261394
Fischerella thermalis JSC-11		strain: JSC-11	741277	ASM23136v1	GCA_000231365.2	GenBank	Annotation submitted by DOE Joint Genome Institute	Contig	392142	5380000	2011-10-21	4671	PRJNA61093	SAMN02256526
Crocosphaera watsonii WH 0003		strain: WH 0003	423471	ASM23566v2	GCA_000235665.2	GenBank	Annotation submitted by University of California at Santa Cruz	Contig	10945	5890504	2011-11-16	6187	PRJNA61839	SAMN02471692
Acaryochloris sp. CCMEE 5410		strain: CCMEE 5410	310037	ASM23877v3	GCA_000238775.3	GenBank	NCBI Prokaryotic Genome Annotation Pipeline (PGAP)	Contig	4516345	8094429	2022-10-04	7460	PRJNA16707	SAMN00016772
Prochloron didemni P2-Fiji			910454	ASM25242v1	GCA_000252425.1	GenBank		Scaffold	10542	7519305	2012-08-14		PRJNA67457	SAMN02954250
Prochloron didemni P3-Solomon			910458	ASM25246v1	GCA_000252465.1	GenBank		Scaffold	6619	5862550	2012-08-14		PRJNA67459	SAMN02954251
Prochloron didemni P4-Papua_New_Guinea			1094894	ASM25248v1	GCA_000252485.1	GenBank		Scaffold	16147	5686559	2012-08-14		PRJNA73145	SAMN02954252
Synechocystis sp. PCC 6803		strain: GT-S	1148	ASM27026v1	GCA_000270265.1	GenBank	Annotation submitted by Graduate School of Arts and Sciences, University of Tokyo	Complete Genome	3571103	3571103	2011-07-01	3220	PRJDA67081	SAMD00060991
Synechocystis sp. PCC 6803 substr. GT-I			1080228	ASM28413v1	GCA_000284135.1	GenBank	Annotation submitted by University of Tokyo , Department of Agriculture,	Complete Genome	3570004	3570004	2011-12-01	3219	PRJDA72559	SAMD00061000
Synechocystis sp. PCC 6803 substr. PCC-N			1080229	ASM28421v1	GCA_000284215.1	GenBank	Annotation submitted by University of Tokyo, Department of Agriculture	Complete Genome	3570103	3570103	2011-12-01	3218	PRJDA72561	SAMD00061001
Synechocystis sp. PCC 6803 substr. PCC-P			1080230	ASM28445v1	GCA_000284455.1	GenBank	Annotation submitted by University of Tokyo, Department of Agriculture	Complete Genome	3570114	3570114	2011-12-01	3218	PRJDA72557	SAMD00060999
Prochlorococcus sp. W4			569153	ProW4_v1.0	GCA_000291785.1	GenBank		Contig	22887	765485	2012-08-20		PRJNA169363	SAMN02470471
Prochlorococcus sp. W7			613198	ProW7_v1.0	GCA_000291805.1	GenBank		Contig	37251	905221	2012-08-20		PRJNA169364	SAMN02470468
Prochlorococcus sp. W8			613199	ProW8_v1.0	GCA_000291825.1	GenBank		Contig	91651	841756	2012-08-20		PRJNA169365	SAMN02470472
Prochlorococcus sp. W10			613201	ProW10_v1.0	GCA_000291845.1	GenBank		Contig	3513	561998	2012-08-20		PRJNA169367	SAMN02470451
Prochlorococcus sp. W6			569155	ProW6_v1.0	GCA_000291865.1	GenBank		Contig	5208	385307	2012-08-20		PRJNA169510	SAMN02470492
Prochlorococcus sp. W2			1203261	ProW2_v1.0	GCA_000291885.1	GenBank		Contig	50177	1266767	2012-08-20		PRJNA169371	SAMN02470450
Prochlorococcus sp. W3			569152	ProW3_v1.0	GCA_000291905.1	GenBank		Contig	7273	339045	2012-08-20		PRJNA169362	SAMN02470511
Prochlorococcus sp. W9			613200	ProW9_v1.0	GCA_000291925.1	GenBank		Contig	4537	420150	2012-08-20		PRJNA169366	SAMN02470491
Prochlorococcus sp. W11			613202	ProW11_v1.0	GCA_000291945.1	GenBank		Contig	20326	766829	2012-08-20		PRJNA169368	SAMN02470447
Prochlorococcus sp. W12			613203	ProW12_v1.0	GCA_000291965.1	GenBank		Contig	4316	423437	2012-08-20		PRJNA169370	SAMN02470448
Prochlorococcus sp. W5			569154	ProW5_v1.0	GCA_000291985.1	GenBank		Contig	2288	99467	2012-08-20		PRJNA169509	SAMN02470473
Microcystis sp. T1-4		strain: T1-4	1160279	ASM29743v1	GCA_000297435.1	GenBank	Annotation submitted by Genoscope CEA	Contig	23234	4693747	2012-06-04	4488	PRJEA88249	SAMEA2272659
Tolypothrix sp. PCC 7601		strain: UTEX B 481	1188	Fremyella_diplosiphon-2.0.1	GCA_000300115.1	GenBank	Annotation submitted by The Genome Institute	Scaffold	141306	9975142	2012-09-28	10165	PRJNA72337	SAMN03450030
Limnospira platensis C1		strain: C1	459495	ASM30791v1	GCA_000307915.1	GenBank	Annotation submitted by King Mongkut's University of Technology Thonburi, Thailand	Chromosome	206210	6089210	2012-10-31	6153	PRJNA67617	SAMN02470135
Microcystis aeruginosa PCC 9432		strain: PCC 9432	1160280	ASM30799v2	GCA_000307995.2	GenBank	Annotation submitted by Genoscope CEA	Scaffold	24301	4994942	2012-08-06	4822	PRJEA88171	SAMEA2272688
Nodosilinea nodulosa PCC 7104		strain: PCC 7104	118166	ASM30938v1	GCA_000309385.1	GenBank		Scaffold	211625	6891283	2012-11-05		PRJNA62311	SAMN02261265
Leptolyngbyaceae cyanobacterium JSC-12		strain: JSC-12	864702	ASM30994v1	GCA_000309945.1	GenBank	Annotation submitted by JGI	Chromosome	1045807	5530491	2012-11-05	5080	PRJNA66005	SAMN02261267
Microcystis aeruginosa PCC 9717		strain: PCC 9717	1160286	ASM31216v1	GCA_000312165.1	GenBank	Annotation submitted by Genoscope CEA	Scaffold	10204	5300338	2012-08-06	4900	PRJEA88479	SAMEA2272067
Microcystis aeruginosa PCC 9443		strain: PCC 9443	1160281	ASM31218v1	GCA_000312185.1	GenBank	Annotation submitted by Genoscope CEA	Scaffold	12531	5185041	2012-08-06	4844	PRJEA88173	SAMEA2272253
Microcystis aeruginosa PCC 7941		strain: 7941	213618	ASM31220v1	GCA_000312205.1	GenBank	Annotation submitted by Genoscope CEA	Scaffold	19888	4801899	2012-08-06	4575	PRJEA88175	SAMEA2272182
Microcystis aeruginosa PCC 9807		strain: PCC 9807	1160283	ASM31222v1	GCA_000312225.1	GenBank	Annotation submitted by Genoscope CEA	Scaffold	11789	5155707	2012-08-06	4850	PRJEA88179	SAMEA2272564
Microcystis aeruginosa PCC 9808		strain: PCC 9808	1160284	ASM31224v1	GCA_000312245.1	GenBank	Annotation submitted by Genoscope CEA	Scaffold	20195	5051045	2012-08-06	4902	PRJEA88181	SAMEA2272072
Microcystis aeruginosa PCC 9809		strain: PCC 9809	1160285	ASM31226v1	GCA_000312265.1	GenBank	Annotation submitted by Genoscope CEA	Scaffold	11471	5011016	2012-08-06	4742	PRJEA88199	SAMEA2272447
Microcystis aeruginosa PCC 9701		strain: PCC 9701	721123	ASM31228v1	GCA_000312285.1	GenBank	Annotation submitted by Genoscope CEA	Scaffold	15354	4755998	2012-08-06	4542	PRJEA88297	SAMEA2271961
Anabaena sp. 90		strain: 90	46234	ASM31270v1	GCA_000312705.1	GenBank	Annotation submitted by University of Helsinki	Complete Genome	4329264	5305675	2012-11-13	4797	PRJNA30803	SAMN02604187
Microcystis aeruginosa PCC 9806		strain: PCC 9806	1160282	ASM31272v1	GCA_000312725.1	GenBank	Annotation submitted by Genoscope CEA	Scaffold	26394	4262564	2012-08-06	4049	PRJEA88177	SAMEA2272205
Spirulina subsalsa PCC 9445		strain: PCC 9445	1173029	ASM31400v1	GCA_000314005.1	GenBank		Scaffold	668416	5323600	2012-11-26		PRJNA158827	SAMN02261255
Mastigocladopsis repens PCC 10914		strain: PCC 10914	221288	ASM31556v1	GCA_000315565.1	GenBank		Scaffold	647840	6465655	2012-11-30		PRJNA158735	SAMN02261251
Fischerella sp. PCC 9339		strain: PCC 9339	1174528	ASM31558v1	GCA_000315585.1	GenBank		Scaffold	244492	8008257	2012-11-30		PRJNA159505	SAMN02261257
Leptolyngbya sp. PCC 7375		strain: PCC 7375	102129	ASM31611v1	GCA_000316115.1	GenBank	Annotation submitted by DOE Joint Genome Institute	Scaffold	5859380	9422968	2012-12-03	8446	PRJNA43137	SAMN02256520
Cyanobium gracile PCC 6307		strain: PCC 6307	292564	ASM31651v1	GCA_000316515.1	GenBank	Annotation submitted by JGI	Complete Genome	3342364	3342364	2012-12-04	3437	PRJNA158695	SAMN02261330
Calothrix sp. PCC 7507		strain: PCC 7507	99598	ASM31657v1	GCA_000316575.1	GenBank	Annotation submitted by JGI	Complete Genome	7023215	7023215	2012-12-04	6250	PRJNA158683	SAMN02261328
[Leptolyngbya] sp. PCC 7376			111781	ASM31660v1	GCA_000316605.1	GenBank	Annotation submitted by DOE Joint Genome Institute	Complete Genome	5125950	5125950	2012-12-04	4654	PRJNA43487	SAMN02232033
Nostoc sp. PCC 7107		strain: PCC 7107	317936	ASM31662v1	GCA_000316625.1	GenBank	Annotation submitted by JGI	Complete Genome	6329823	6329823	2012-12-04	5538	PRJNA158705	SAMN02261332
Nostoc sp. PCC 7524		strain: PCC 7524	28072	ASM31664v1	GCA_000316645.1	GenBank	Annotation submitted by JGI	Complete Genome	6635030	6718869	2012-12-04	5687	PRJNA158707	SAMN02261333
Rivularia sp. PCC 7116		strain: PCC 7116	373994	ASM31666v1	GCA_000316665.1	GenBank	Annotation submitted by DOE Joint Genome Institute	Complete Genome	8698463	8728773	2012-12-04	6946	PRJNA63147	SAMN02232049
Synechococcus sp. PCC 6312		strain: PCC 6312	195253	ASM31668v1	GCA_000316685.1	GenBank	Annotation submitted by JGI	Complete Genome	3697276	3720499	2012-12-04	3794	PRJNA158717	SAMN02261337
Pleurocapsa sp. PCC 7327		strain: PCC 7327	118163	ASM31702v1	GCA_000317025.1	GenBank	Annotation submitted by JGI	Complete Genome	4986817	4986817	2012-12-05	4665	PRJNA158829	SAMN02261346
Geitlerinema sp. PCC 7407		strain: PCC 7407	1173025	ASM31704v1	GCA_000317045.1	GenBank	Annotation submitted by JGI	Complete Genome	4681111	4681111	2012-12-05	3912	PRJNA158833	SAMN02261348
Thalassoporum mexicanum PCC 7367		strain: PCC 7367	82654	ASM31706v1	GCA_000317065.1	GenBank	Annotation submitted by JGI	Complete Genome	4557046	4885680	2012-12-05	4014	PRJNA158713	SAMN02261336
Synechococcus sp. PCC 7502		strain: PCC 7502	1173263	ASM31708v1	GCA_000317085.1	GenBank	Annotation submitted by JGI	Complete Genome	3510253	3583735	2012-12-05	3666	PRJNA159509	SAMN02261356
Oxynema acuminatum PCC 6304		strain: PCC 6304	56110	ASM31710v1	GCA_000317105.1	GenBank	Annotation submitted by JGI	Complete Genome	7689443	7804270	2012-12-05	6100	PRJNA158709	SAMN02261334
Chroococcidiopsis thermalis PCC 7203		strain: PCC 7203	251229	ASM31712v1	GCA_000317125.1	GenBank	Annotation submitted by JGI	Complete Genome	6315792	6689401	2012-12-05	6033	PRJNA38119	SAMN02261359
Chamaesiphon minutus PCC 6605		strain: PCC 6605	1173020	ASM31714v1	GCA_000317145.1	GenBank	Annotation submitted by JGI	Chromosome	6284095	6761765	2012-12-05	6426	PRJNA158825	SAMN02261345
Fischerella muscicola PCC 7414		strain: PCC 7414	306281	FisPCC7414_1.0	GCA_000317205.1	GenBank		Contig	57778	6902954	2012-12-05		PRJNA104967	SAMN02469884
Fischerella thermalis PCC 7521		strain: PCC 7521	98439	FisPCC7521_1.0	GCA_000317225.1	GenBank		Contig	98340	5438272	2012-12-05		PRJNA104969	SAMN02469885
Fischerella muscicola SAG 1427-1 = PCC 73103		strain: SAG 1427-1 = PCC 73103	372781	FisPCC73103_1.0	GCA_000317245.1	GenBank		Contig	48519	7360256	2012-12-05		PRJNA104965	SAMN02469881
Chlorogloeopsis fritschii PCC 9212		strain: PCC 9212	184925	ChlPCC9212_1.0	GCA_000317265.1	GenBank		Contig	117952	7649851	2012-12-05		PRJNA104963	SAMN02469882
Chlorogloeopsis fritschii PCC 6912		strain: PCC 6912	211165	ChlPCC6912_1.0	GCA_000317285.1	GenBank		Contig	123903	7751745	2012-12-05		PRJNA104961	SAMN02469883
Calothrix sp. PCC 6303		strain: PCC 6303	1170562	ASM31743v1	GCA_000317435.1	GenBank	Annotation submitted by JGI	Complete Genome	6767834	6960392	2012-12-06	5841	PRJNA158041	SAMN02261327
Phormidium nigroviride PCC 7112		strain: PCC 7112	179408	ASM31747v1	GCA_000317475.1	GenBank	Annotation submitted by JGI	Complete Genome	7479014	8272254	2012-12-06	7006	PRJNA158711	SAMN02261335
Crinalium epipsammum PCC 9333		strain: PCC 9333	1173022	ASM31749v1	GCA_000317495.1	GenBank	Annotation submitted by JGI	Complete Genome	5315554	5620407	2012-12-06	5059	PRJNA158835	SAMN02261349
Allocoleopsis franciscana PCC 7113		strain: PCC 7113	1173027	ASM31751v1	GCA_000317515.1	GenBank	Annotation submitted by JGI	Complete Genome	7470429	7966510	2012-12-06	6821	PRJNA158839	SAMN02261351
Cylindrospermum stagnale PCC 7417		strain: PCC 7417	56107	ASM31753v1	GCA_000317535.1	GenBank	Annotation submitted by JGI	Chromosome	7003560	7610589	2012-12-06	6738	PRJNA158809	SAMN02261342
Gloeocapsa sp. PCC 7428		strain: PCC 7428	1173026	ASM31755v1	GCA_000317555.1	GenBank	Annotation submitted by JGI	Complete Genome	5431448	5882710	2012-12-06	5304	PRJNA158831	SAMN02261347
Stanieria cyanosphaera PCC 7437		strain: PCC 7437	111780	ASM31757v1	GCA_000317575.1	GenBank	Annotation submitted by JGI	Complete Genome	5041209	5544990	2012-12-06	5041	PRJNA158877	SAMN02261352
Dactylococcopsis salina PCC 8305		strain: PCC 8305	13035	ASM31761v1	GCA_000317615.1	GenBank	Annotation submitted by JGI	Complete Genome	3781008	3781008	2012-12-07	3684	PRJNA158703	SAMN02261331
Halothece sp. PCC 7418		strain: PCC 7418	65093	ASM31763v1	GCA_000317635.1	GenBank	Annotation submitted by DOE Joint Genome Institute	Complete Genome	4179170	4179170	2012-12-07	3920	PRJNA40817	SAMN02232029
Cyanobacterium stanieri PCC 7202		strain: PCC 7202	292563	ASM31765v1	GCA_000317655.1	GenBank	Annotation submitted by DOE Joint Genome Institute	Complete Genome	3163381	3163381	2012-12-07	2941	PRJNA39697	SAMN02232010
Cyanobacterium aponinum PCC 10605		strain: PCC 10605	755178	ASM31767v1	GCA_000317675.1	GenBank	Annotation submitted by JGI	Complete Genome	4114099	4176973	2012-12-07	3614	PRJNA158691	SAMN02261329
Anabaena cylindrica PCC 7122		strain: PCC 7122	272123	ASM31769v1	GCA_000317695.1	GenBank	Annotation submitted by DOE Joint Genome Institute	Complete Genome	6395836	7063285	2012-12-07	6258	PRJNA43355	SAMN02232008
Microcystis aeruginosa TAIHU98		strain: TAIHU98	1134457	MicAerT1.0	GCA_000330925.1	GenBank	Annotation submitted by Institute of Hydrobiology, Chinese Academy of Sciences	Contig	1793599	4849611	2013-01-03	5404	PRJNA81203	SAMN02469974
Calothrix sp. PCC 7103		strain: PCC 7103	32057	ASM33130v1	GCA_000331305.1	GenBank		Scaffold	585731	11584393	2013-01-11		PRJNA159495	SAMN02261256
Gloeocapsa sp. PCC 73106		strain: PCC 73106	102232	ASM33203v1	GCA_000332035.1	GenBank	Annotation submitted by JGI	Contig	35959	4025114	2013-01-17	4150	PRJNA159497	SAMN02261353
Xenococcus sp. PCC 7305		strain: PCC 7305	102125	ASM33205v1	GCA_000332055.1	GenBank	Annotation submitted by JGI	Contig	38512	5929641	2013-01-17	5419	PRJNA159499	SAMN02261354
Synechocystis sp. PCC 7509		strain: PCC 7509	927677	ASM33207v2	GCA_000332075.2	GenBank		Scaffold	4225608	4908825	2014-02-06		PRJNA159501	SAMN02261355
Leptolyngbya sp. PCC 6406		strain: PCC 6406	1173264	ASM33209v2	GCA_000332095.2	GenBank		Scaffold	146180	5776957	2014-01-15		PRJNA159511	SAMN02261357
Anabaena sp. PCC 7108		strain: PCC 7108	163908	ASM33213v1	GCA_000332135.1	GenBank		Scaffold	1614818	5886741	2013-01-22		PRJNA158737	SAMN02261341
Kamptonema formosum PCC 6407		strain: PCC 6407	402777	ASM33215v1	GCA_000332155.1	GenBank		Scaffold	238398	6894060	2013-01-22		PRJNA158733	SAMN02261340
Pseudanabaena sp. PCC 6802		strain: PCC 6802	118173	ASM33217v1	GCA_000332175.1	GenBank		Scaffold	3042170	5621883	2013-01-22		PRJNA158731	SAMN02261339
Pleurocapsa sp. PCC 7319		strain: PCC 7319	118161	ASM33219v1	GCA_000332195.1	GenBank		Scaffold	1175801	7386997	2013-01-22		PRJNA158813	SAMN02261343
Pseudanabaena biceps PCC 7429		strain: PCC 7429	927668	ASM33221v1	GCA_000332215.1	GenBank	Annotation submitted by JGI	Contig	20529	5476421	2013-01-18	4803	PRJNA158837	SAMN02261350
Geminocystis herdmanii PCC 6308		strain: PCC 6308	113355	ASM33223v1	GCA_000332235.1	GenBank		Chromosome	942652	4263418	2013-01-22		PRJNA62511	SAMN02256519
cyanobacterium PCC 7702		strain: PCC 7702	1173021	ASM33225v1	GCA_000332255.1	GenBank		Scaffold	200216	4903153	2013-01-22		PRJNA158823	SAMN02261344
Synechococcus sp. PCC 7336		strain: PCC 7336	195250	ASM33227v1	GCA_000332275.1	GenBank		Chromosome	1596630	5066637	2013-01-22		PRJNA158719	SAMN02261338
Fortiea contorta PCC 7126		strain: PCC 7126	643473	ASM33229v1	GCA_000332295.1	GenBank		Scaffold	5207209	5742264	2013-01-22		PRJNA158817	SAMN02261254
Prochlorothrix hollandica PCC 9006 = CALU 1027		strain: PCC 9006	317619	ASM33231v1	GCA_000332315.1	GenBank		Scaffold	53145	5646343	2013-01-22		PRJNA158811	SAMN02261252
Kamptonema formosum PCC 10802		strain: PCC 10802	1173028	ASM33233v1	GCA_000332335.1	GenBank		Scaffold	82835	8594406	2013-01-22		PRJNA158815	SAMN02261253
Baaleninema simplex PCC 7105		strain: PCC 7105	102127	ASM33235v1	GCA_000332355.1	GenBank		Scaffold	41408	6152351	2013-01-22		PRJNA158727	SAMN02261249
Microcystis aeruginosa FACHB-905 = DIANCHI905		strain: DIANCHI905	267865	MicAerD1.0	GCA_000332585.1	GenBank	Annotation submitted by Institute of Hydrobiology, Chinese Academy of Sciences	Contig	27753	4858867	2013-01-22	5571	PRJNA175932	SAMN02469975
Nodularia spumigena CCY9414		strain: CCY9414	313624	ASM34056v3	GCA_000340565.3	GenBank	Annotation submitted by University of Freiburg	Chromosome	184511	5462271	2014-04-03	5363	PRJNA185469	SAMN01915661
Synechocystis sp. PCC 6803		strain: PCC 6803	1148	ASM34078v1	GCA_000340785.1	GenBank	Annotation submitted by Institute of Biology 3, Faculty of Biology, Albert-Ludwigs-University Freiburg	Complete Genome	3569561	3949306	2013-02-19	3610	PRJNA80481	SAMN02603388
Prochlorothrix hollandica PCC 9006 = CALU 1027		strain: CALU 1027	317619	ASM34158v2	GCA_000341585.2	GenBank	NCBI Prokaryotic Genome Annotation Pipeline (PGAP)	Scaffold	33173	5525469	2015-04-29	4294	PRJNA63021	SAMN02470873
Scytonema hofmannii PCC 7110		strain: PCC 7110	128403	ASM34648v2	GCA_000346485.2	GenBank	NCBI Prokaryotic Genome Annotation Pipeline (PGAP)	Scaffold	461908	12294410	2016-03-16	10427	PRJNA157363	SAMN02469880
Richelia intracellularis HH01		strain: HH01	1165094	ASM35010v1	GCA_000350105.1	GenBank	Annotation submitted by UC-Santa Cruz	Contig	82975	3243759	2013-03-27	2320	PRJEA104979	SAMEA2272692
Richelia intracellularis HM01		strain: HM01	1165095	ASM35012v1	GCA_000350125.1	GenBank	Annotation submitted by UC-Santa Cruz	Contig	8088	2212909	2013-03-27	1704	PRJEA104981	SAMEA2272302
Leptolyngbya boryana PCC 6306		strain: PCC 6306	272134	ASM35328v1	GCA_000353285.1	GenBank		Scaffold	6236579	7262454	2013-04-06		PRJNA158729	SAMN02261250
filamentous cyanobacterium ESFC-1		strain: ESFC-1	1128427	ASM38022v1	GCA_000380225.1	GenBank		Scaffold	152564	5632035	2013-04-23		PRJNA165547	SAMN02256433
Microcystis aeruginosa SPC777		strain: SPC777	482300	spc777-v1	GCA_000412595.1	GenBank	Annotation submitted by University of Sao Paulo	Contig	35658	5454996	2013-06-19	5290	PRJNA205171	SAMN02471935
Dolichospermum circinale AWQC131C		strain: AWQC131C	398007	Dcir131C	GCA_000426905.1	GenBank		Scaffold	21015	4445648	2013-07-12		PRJNA179122	SAMN02471998
Dolichospermum circinale AWQC310F		strain: AWQC310F	553470	Acir310F	GCA_000426925.1	GenBank		Scaffold	21892	4405846	2013-07-12		PRJNA179123	SAMN02471999
Fischerella sp. PCC 9431		strain: PCC 9431	1173023	ASM44729v1	GCA_000447295.1	GenBank		Scaffold	486718	7167426	2013-08-15		PRJNA158821	SAMN02441755
Planktothrix agardhii NIVA-CYA 15		strain: NIVA-CYA 15	329553	NC15_1	GCA_000464665.1	GenBank		Scaffold	82583	5485894	2013-09-06		PRJNA212885	SAMN02261499
Planktothrix agardhii NIVA-CYA 34		strain: NIVA-CYA 34	213631	NC34_1	GCA_000464725.1	GenBank		Scaffold	50924	5516447	2013-09-06		PRJNA212881	SAMN02261500
Planktothrix mougeotii NIVA-CYA 405		strain: NIVA-CYA 405	545630	NC405_1	GCA_000464745.1	GenBank		Scaffold	110318	5499124	2013-09-06		PRJNA212886	SAMN02261501
Planktothrix prolifica NIVA-CYA 406		strain: NIVA-CYA 406	545626	NC406_1	GCA_000464765.1	GenBank		Scaffold	67018	5763321	2013-09-06		PRJNA212882	SAMN02261504
Planktothrix rubescens NIVA-CYA 407		strain: NIVA-CYA 407	1255374	NC407_1	GCA_000464785.1	GenBank		Scaffold	112981	5509943	2013-09-06		PRJNA212880	SAMN02261512
Planktothrix prolifica NIVA-CYA 540		strain: NIVA-CYA 540	1255359	NC540_1	GCA_000464805.1	GenBank		Scaffold	130579	5574394	2013-09-06		PRJNA212884	SAMN02261502
Planktothrix agardhii NIVA-CYA 56/3		strain: NIVA-CYA 56/3	329545	NC56/3_1	GCA_000464825.1	GenBank		Scaffold	106997	5507780	2013-09-06		PRJNA212883	SAMN02261503
Planktothrix prolifica NIVA-CYA 98		strain: NIVA-CYA 98	329562	NC98_2	GCA_000464845.1	GenBank		Scaffold	84279	5737366	2013-09-06		PRJNA213369	SAMN00001876
Mastigocoleus testarum BC008		strain: BC008	371196	ASM47288v1	GCA_000472885.1	GenBank		Scaffold	34253	15867137	2013-09-30		PRJNA163055	SAMN02440714
Rubidibacter lacunae KORDI 51-2		strain: KORDI 51-2	582515	KS51_v1	GCA_000473895.1	GenBank	Annotation submitted by Korea Institute of Ocean Science and Technology	Contig	123481	4153658	2013-10-07	3788	PRJNA196392	SAMN02470146
Lyngbya aestuarii BL J		strain: BL J	1348334	ASM47819v2	GCA_000478195.2	GenBank	Annotation submitted by Arizona State University	Contig	73443	6867625	2013-10-21	6558	PRJNA208960	SAMN02469313
Synechocystis sp. PCC 6714		strain: PCC 6714	1147	ASM47882v2	GCA_000478825.2	GenBank	Annotation submitted by University of Freiburg	Complete Genome	3485441	3738889	2014-07-09	3848	PRJNA176824	SAMN02471775
Leptolyngbya sp. Heron Island J		strain: Heron Island J	1385935	LepHIscaffolds	GCA_000482245.1	GenBank	NCBI Prokaryotic Genome Annotation Pipeline (PGAP)	Contig	103122	8064168	2013-10-25	7281	PRJNA215004	SAMN02469314
Gloeobacter kilaueensis JS1		strain: JS1	1183438	ASM48453v1	GCA_000484535.1	GenBank	Annotation submitted by University of Hawaii at Manoa	Complete Genome	4724791	4724791	2013-10-28	4562	PRJNA162637	SAMN02604186
Picosynechococcus sp. NKBG15041c		strain: NKBG15041c	1407650	ASM48581v1	GCA_000485815.1	GenBank		Contig	168293	3180043	2013-10-22		PRJDB1488	SAMD00036772
Thermosynechococcus sp. NK55a		strain: NK55	1394889	ASM50566v1	GCA_000505665.1	GenBank	Annotation submitted by PNNL	Chromosome	1347712	2520064	2013-12-11	2400	PRJNA218025	SAMN02641554
Synechococcus sp. CC9616		strain: CC9616	110663	ASM51523v1	GCA_000515235.1	GenBank		Scaffold	256700	2645910	2014-01-07		PRJNA89559	SAMN02597268
Fischerella sp. PCC 9605		strain: PCC 9605	1173024	ASM51710v1	GCA_000517105.1	GenBank		Scaffold	606401	8079181	2014-01-08		PRJNA158819	SAMN02597161
Aphanizomenon flos-aquae NIES-81		strain: NIES-81	284502	Aflos454contigs199p	GCA_000521175.1	GenBank		Scaffold	42827	5851275	2014-01-16		PRJNA232534	SAMN02485748
[Scytonema hofmanni] UTEX 2349		strain: UTEX 2349	1469607	ASM58268v1	GCA_000582685.1	GenBank		Scaffold	81937	8133444	2014-02-27		PRJNA63425	SAMN00203911
Candidatus Synechococcus spongiarum SH4		strain: SH4	1451353	SynSpo.0	GCA_000586015.1	GenBank		Contig	7835	1658709	2014-03-07		PRJNA238381	SAMN02643444
Microcystis aeruginosa PCC 7005		strain: PCC 7005	267870	Mic70051.0	GCA_000599945.1	GenBank		Contig	6513	4906446	2014-03-25		PRJNA74007	SAMN02952947
Richelia intracellularis		strain: RC01	1164990	RintRC_1	GCA_000613065.1	GenBank	Annotation submitted by UCSC	Contig	14861	5488377	2014-04-03	7809	PRJEB5207	SAMEA3138990
Prochlorococcus sp. scB241_526B17		isolate: scB241_526B17	1471437	De novo assembly of single-cell genomes	GCA_000633975.1	GenBank		Contig	39121	1107739	2014-04-22		PRJNA239833	SAMN02647043
Prochlorococcus sp. scB241_526K3		isolate: scB241_526K3	1471441	De novo assembly of single-cell genomes	GCA_000633995.1	GenBank		Contig	95932	1133453	2014-04-22		PRJNA239833	SAMN02671312
Prochlorococcus sp. scB241_526N9		isolate: scB241_526N9	1471443	De novo assembly of single-cell genomes	GCA_000634015.1	GenBank		Contig	76651	1271232	2014-04-22		PRJNA239833	SAMN02671314
Prochlorococcus sp. scB241_527E14		isolate: scB241_527E14	1471444	De novo assembly of single-cell genomes	GCA_000634035.1	GenBank		Contig	50331	1108552	2014-04-22		PRJNA239833	SAMN02671315
Prochlorococcus sp. scB241_527N11		isolate: scB241_527N11	1471451	De novo assembly of single-cell genomes	GCA_000634055.1	GenBank		Contig	78302	1476938	2014-04-22		PRJNA239833	SAMN02671322
Prochlorococcus sp. scB241_528J14		isolate: scB241_528J14	1471453	De novo assembly of single-cell genomes	GCA_000634075.1	GenBank		Contig	46814	1183086	2014-04-22		PRJNA239833	SAMN02671324
Prochlorococcus sp. scB241_528J8		isolate: scB241_528J8	1471454	De novo assembly of single-cell genomes	GCA_000634095.1	GenBank		Contig	170424	1577546	2014-04-22		PRJNA239833	SAMN02671325
Prochlorococcus sp. scB241_528O2		isolate: scB241_528O2	1471459	De novo assembly of single-cell genomes	GCA_000634115.1	GenBank		Scaffold	69227	1531686	2014-04-22		PRJNA239833	SAMN02671330
Prochlorococcus sp. scB241_528P14		isolate: scB241_528P14	1471460	De novo assembly of single-cell genomes	GCA_000634135.1	GenBank		Contig	98799	1104134	2014-04-22		PRJNA239833	SAMN02671331
Prochlorococcus sp. scB241_529C4		isolate: scB241_529C4	1471463	De novo assembly of single-cell genomes	GCA_000634155.1	GenBank		Scaffold	252660	1606813	2014-04-22		PRJNA239833	SAMN02671334
Prochlorococcus sp. scB241_529D18		isolate: scB241_529D18	1471464	De novo assembly of single-cell genomes	GCA_000634175.1	GenBank		Contig	114818	1511453	2014-04-22		PRJNA239833	SAMN02671335
Prochlorococcus sp. scB243_495D8		isolate: scB243_495D8	1471469	De novo assembly of single-cell genomes	GCA_000634195.1	GenBank		Contig	200938	1227854	2014-04-22		PRJNA239872	SAMN02671340
Prochlorococcus sp. scB243_495L20		isolate: scB243_495L20	1471473	De novo assembly of single-cell genomes	GCA_000634215.1	GenBank		Contig	112037	1569355	2014-04-22		PRJNA239872	SAMN02671344
Prochlorococcus sp. scB243_495N16		isolate: scB243_495N16	1471474	De novo assembly of single-cell genomes	GCA_000634235.1	GenBank		Contig	62733	1434396	2014-04-22		PRJNA239872	SAMN02671345
Prochlorococcus sp. scB243_496A2		isolate: scB243_496A2	1471478	De novo assembly of single-cell genomes	GCA_000634255.1	GenBank		Contig	83207	1439938	2014-04-22		PRJNA239872	SAMN02671349
Prochlorococcus sp. scB243_497J18		isolate: scB243_497J18	1471485	De novo assembly of single-cell genomes	GCA_000634275.1	GenBank		Contig	112061	1401752	2014-04-22		PRJNA239872	SAMN02671356
Prochlorococcus sp. scB243_498A3		isolate: scB243_498A3	1471487	De novo assembly of single-cell genomes	GCA_000634295.1	GenBank		Contig	75535	1472540	2014-04-22		PRJNA239872	SAMN02671358
Prochlorococcus sp. scB243_498J20		isolate: scB243_498J20	1471494	De novo assembly of single-cell genomes	GCA_000634315.1	GenBank		Contig	20862	860969	2014-04-22		PRJNA239872	SAMN02671365
Prochlorococcus sp. scB243_498N4		isolate: scB243_498N4	1471497	De novo assembly of single-cell genomes	GCA_000634335.1	GenBank		Contig	166606	1412289	2014-04-22		PRJNA239872	SAMN02671368
Prochlorococcus sp. scB243_498N8		isolate: scB243_498N8	1471498	De novo assembly of single-cell genomes	GCA_000634355.1	GenBank		Contig	36285	907618	2014-04-22		PRJNA239872	SAMN02671369
Prochlorococcus sp. scB245a_518A17		isolate: scB245a_518A17	1471501	De novo assembly of single-cell genomes	GCA_000634375.1	GenBank		Contig	209203	1625274	2014-04-22		PRJNA239873	SAMN02671372
Prochlorococcus sp. scB245a_518D8		isolate: scB245a_518D8	1471503	De novo assembly of single-cell genomes	GCA_000634395.1	GenBank		Contig	70987	1439677	2014-04-22		PRJNA239873	SAMN02671374
Prochlorococcus sp. scB245a_519A13		isolate: scB245a_519A13	1471509	De novo assembly of single-cell genomes	GCA_000634415.1	GenBank		Contig	89767	1149563	2014-04-22		PRJNA239873	SAMN02671380
Prochlorococcus sp. scB245a_519B7		isolate: scB245a_519B7	1471510	De novo assembly of single-cell genomes	GCA_000634435.1	GenBank		Contig	67479	698939	2014-04-22		PRJNA239873	SAMN02671381
Prochlorococcus sp. scB245a_519O21		isolate: scB245a_519O21	1471517	De novo assembly of single-cell genomes	GCA_000634455.1	GenBank		Contig	108576	1264472	2014-04-22		PRJNA239873	SAMN02671388
Prochlorococcus sp. scB245a_520B18		isolate: scB245a_520B18	1471518	De novo assembly of single-cell genomes	GCA_000634475.1	GenBank		Contig	43612	1430675	2014-04-22		PRJNA239873	SAMN02671389
Prochlorococcus sp. scB245a_520D2		isolate: scB245a_520D2	1471519	De novo assembly of single-cell genomes	GCA_000634495.1	GenBank		Contig	78414	1019838	2014-04-22		PRJNA239873	SAMN02671390
Prochlorococcus sp. scB245a_520K10		isolate: scB245a_520K10	1471522	De novo assembly of single-cell genomes	GCA_000634515.1	GenBank		Contig	163632	1453628	2014-04-22		PRJNA239873	SAMN02671393
Prochlorococcus sp. scB245a_520M11		isolate: scB245a_520M11	1471523	De novo assembly of single-cell genomes	GCA_000634535.1	GenBank		Contig	76115	400975	2014-04-22		PRJNA239873	SAMN02671394
Prochlorococcus sp. scB245a_521A19		isolate: scB245a_521A19	1471524	De novo assembly of single-cell genomes	GCA_000634555.2	GenBank		Contig	50640	1160544	2014-04-22		PRJNA239873	SAMN02671395
Prochlorococcus sp. scB245a_521N3		isolate: scB245a_521N3	1471529	De novo assembly of single-cell genomes	GCA_000634575.1	GenBank		Contig	10263	621899	2014-04-22		PRJNA239873	SAMN02671400
Prochlorococcus sp. scB245a_521O23		isolate: scB245a_521O23	1471532	De novo assembly of single-cell genomes	GCA_000634595.1	GenBank		Contig	21201	895440	2014-04-22		PRJNA239873	SAMN02671403
Prochlorococcus sp. scB241_526B19		isolate: scB241_526B19	1471438	De novo assembly of single-cell genomes	GCA_000634615.1	GenBank		Scaffold	17350	469441	2014-04-22		PRJNA239833	SAMN02647111
Prochlorococcus sp. scB241_526B22		isolate: scB241_526B22	1471439	De novo assembly of single-cell genomes	GCA_000634635.1	GenBank		Contig	13795	934681	2014-04-22		PRJNA239833	SAMN02647112
Prochlorococcus sp. scB241_526N5		isolate: scB241_526N5	1471442	De novo assembly of single-cell genomes	GCA_000634655.1	GenBank		Contig	16260	489145	2014-04-22		PRJNA239833	SAMN02671313
Prochlorococcus sp. scB241_527E15		isolate: scB241_527E15	1471445	De novo assembly of single-cell genomes	GCA_000634675.1	GenBank		Contig	124348	579043	2014-04-22		PRJNA239833	SAMN02671316
Prochlorococcus sp. scB241_527L15		isolate: scB241_527L15	1471448	De novo assembly of single-cell genomes	GCA_000634695.1	GenBank		Contig	30724	1190525	2014-04-22		PRJNA239833	SAMN02671319
Prochlorococcus sp. scB241_528K19		isolate: scB241_528K19	1471455	De novo assembly of single-cell genomes	GCA_000634715.1	GenBank		Contig	45830	1448089	2014-04-22		PRJNA239833	SAMN02671326
Prochlorococcus sp. scB241_528N17		isolate: scB241_528N17	1471456	De novo assembly of single-cell genomes	GCA_000634735.1	GenBank		Contig	140503	1530056	2014-04-22		PRJNA239833	SAMN02671327
Prochlorococcus sp. scB241_528N20		isolate: scB241_528N20	1471457	De novo assembly of single-cell genomes	GCA_000634755.1	GenBank		Contig	49091	1144506	2014-04-22		PRJNA239833	SAMN02671328
Prochlorococcus sp. scB241_528N8		isolate: scB241_528N8	1471458	De novo assembly of single-cell genomes	GCA_000634775.1	GenBank		Contig	54917	1378439	2014-04-22		PRJNA239833	SAMN02671329
Prochlorococcus sp. scB241_529J15		isolate: scB241_529J15	1471466	De novo assembly of single-cell genomes	GCA_000634795.1	GenBank		Contig	143513	1601052	2014-04-22		PRJNA239833	SAMN02671337
Prochlorococcus sp. scB243_495G23		isolate: scB243_495G23	1471470	De novo assembly of single-cell genomes	GCA_000634815.1	GenBank		Contig	125614	1452952	2014-04-22		PRJNA239872	SAMN02671341
Prochlorococcus sp. scB243_495I8		isolate: scB243_495I8	1471471	De novo assembly of single-cell genomes	GCA_000634835.1	GenBank		Contig	11568	370192	2014-04-22		PRJNA239872	SAMN02671342
Prochlorococcus sp. scB243_495N4		isolate: scB243_495N4	1471476	De novo assembly of single-cell genomes	GCA_000634855.1	GenBank		Contig	38846	1192256	2014-04-22		PRJNA239872	SAMN02671347
Prochlorococcus sp. scB243_495P20		isolate: scB243_495P20	1471477	De novo assembly of single-cell genomes	GCA_000634875.1	GenBank		Contig	52759	986037	2014-04-22		PRJNA239872	SAMN02671348
Prochlorococcus sp. scB243_496E10		isolate: scB243_496E10	1471479	De novo assembly of single-cell genomes	GCA_000634895.1	GenBank		Contig	53091	1097829	2014-04-22		PRJNA239872	SAMN02671350
Prochlorococcus sp. scB243_496G15		isolate: scB243_496G15	1471480	De novo assembly of single-cell genomes	GCA_000634915.1	GenBank		Contig	93915	1378315	2014-04-22		PRJNA239872	SAMN02671351
Prochlorococcus sp. scB243_497I20		isolate: scB243_497I20	1471484	De novo assembly of single-cell genomes	GCA_000634935.1	GenBank		Contig	133204	1020798	2014-04-22		PRJNA239872	SAMN02671355
Prochlorococcus sp. scB243_497N18		isolate: scB243_497N18	1471486	De novo assembly of single-cell genomes	GCA_000634955.1	GenBank		Contig	81902	675744	2014-04-22		PRJNA239872	SAMN02671357
Prochlorococcus sp. scB243_498B22		isolate: scB243_498B22	1471488	De novo assembly of single-cell genomes	GCA_000634975.1	GenBank		Contig	126314	1476136	2014-04-22		PRJNA239872	SAMN02671359
Prochlorococcus sp. scB243_498C16		isolate: scB243_498C16	1471490	De novo assembly of single-cell genomes	GCA_000634995.1	GenBank		Contig	114177	1477228	2014-04-22		PRJNA239872	SAMN02671361
Prochlorococcus sp. scB243_498I20		isolate: scB243_498I20	1471493	De novo assembly of single-cell genomes	GCA_000635015.1	GenBank		Contig	128822	1589855	2014-04-22		PRJNA239872	SAMN02671364
Prochlorococcus sp. scB243_498L10		isolate: scB243_498L10	1471495	De novo assembly of single-cell genomes	GCA_000635035.1	GenBank		Scaffold	87017	1348564	2014-04-22		PRJNA239872	SAMN02671366
Prochlorococcus sp. scB245a_518A6		isolate: scB245a_518A6	1471502	De novo assembly of single-cell genomes	GCA_000635055.1	GenBank		Contig	47875	1372698	2014-04-22		PRJNA239873	SAMN02671373
Prochlorococcus sp. scB245a_518E10		isolate: scB245a_518E10	1471504	De novo assembly of single-cell genomes	GCA_000635075.1	GenBank		Contig	189484	1327384	2014-04-22		PRJNA239873	SAMN02671375
Prochlorococcus sp. scB245a_518J7		isolate: scB245a_518J7	1471506	De novo assembly of single-cell genomes	GCA_000635095.1	GenBank		Contig	68855	1382477	2014-04-22		PRJNA239873	SAMN02671377
Prochlorococcus sp. scB245a_518K17		isolate: scB245a_518K17	1471507	De novo assembly of single-cell genomes	GCA_000635115.1	GenBank		Contig	57629	1405162	2014-04-22		PRJNA239873	SAMN02671378
Prochlorococcus sp. scB245a_518O7		isolate: scB245a_518O7	1471508	De novo assembly of single-cell genomes	GCA_000635135.1	GenBank		Contig	154454	1469993	2014-04-22		PRJNA239873	SAMN02671379
Prochlorococcus sp. scB245a_519C7		isolate: scB245a_519C7	1471511	De novo assembly of single-cell genomes	GCA_000635155.1	GenBank		Scaffold	86170	1366174	2014-04-22		PRJNA239873	SAMN02671382
Prochlorococcus sp. scB245a_519E23		isolate: scB245a_519E23	1471513	De novo assembly of single-cell genomes	GCA_000635175.1	GenBank		Contig	52993	1218085	2014-04-22		PRJNA239873	SAMN02671384
Prochlorococcus sp. scB245a_519L21		isolate: scB245a_519L21	1471515	De novo assembly of single-cell genomes	GCA_000635195.1	GenBank		Contig	121317	1431706	2014-04-22		PRJNA239873	SAMN02671386
Prochlorococcus sp. scB245a_521C8		isolate: scB245a_521C8	1471526	De novo assembly of single-cell genomes	GCA_000635215.1	GenBank		Contig	42407	966833	2014-04-22		PRJNA239873	SAMN02671397
Prochlorococcus sp. scB245a_521K15		isolate: scB245a_521K15	1471527	De novo assembly of single-cell genomes	GCA_000635235.1	GenBank		Contig	149538	1482919	2014-04-22		PRJNA239873	SAMN02671398
Prochlorococcus sp. scB245a_521O20		isolate: scB245a_521O20	1471531	De novo assembly of single-cell genomes	GCA_000635255.1	GenBank		Scaffold	211521	1516364	2014-04-22		PRJNA239873	SAMN02671402
Prochlorococcus sp. scB241_526D20		isolate: scB241_526D20	1471440	De novo assembly of single-cell genomes	GCA_000635275.1	GenBank		Contig	144135	1318926	2014-04-22		PRJNA239833	SAMN02671311
Prochlorococcus sp. scB241_527G5		isolate: scB241_527G5	1471446	De novo assembly of single-cell genomes	GCA_000635295.1	GenBank		Contig	72752	1170831	2014-04-22		PRJNA239833	SAMN02671317
Prochlorococcus sp. scB241_527I9		isolate: scB241_527I9	1471447	De novo assembly of single-cell genomes	GCA_000635315.1	GenBank		Contig	83546	1148291	2014-04-22		PRJNA239833	SAMN02671318
Prochlorococcus sp. scB241_527L16		isolate: scB241_527L16	1471449	De novo assembly of single-cell genomes	GCA_000635335.1	GenBank		Contig	72497	977191	2014-04-22		PRJNA239833	SAMN02671320
Prochlorococcus sp. scB241_527L22		isolate: scB241_527L22	1471450	De novo assembly of single-cell genomes	GCA_000635355.1	GenBank		Contig	92456	1517745	2014-04-22		PRJNA239833	SAMN02671321
Prochlorococcus sp. scB241_527P5		isolate: scB241_527P5	1471452	De novo assembly of single-cell genomes	GCA_000635375.1	GenBank		Contig	106783	1464890	2014-04-22		PRJNA239833	SAMN02671323
Prochlorococcus sp. scB241_528P18		isolate: scB241_528P18	1471461	De novo assembly of single-cell genomes	GCA_000635395.1	GenBank		Contig	96419	1464296	2014-04-22		PRJNA239833	SAMN02671332
Prochlorococcus sp. scB241_529B19		isolate: scB241_529B19	1471462	De novo assembly of single-cell genomes	GCA_000635415.1	GenBank		Contig	78814	1480309	2014-04-22		PRJNA239833	SAMN02671333
Prochlorococcus sp. scB241_529J11		isolate: scB241_529J11	1471465	De novo assembly of single-cell genomes	GCA_000635435.1	GenBank		Scaffold	84598	1338231	2014-04-22		PRJNA239833	SAMN02671336
Prochlorococcus sp. scB241_529J16		isolate: scB241_529J16	1471467	De novo assembly of single-cell genomes	GCA_000635455.1	GenBank		Contig	42841	951023	2014-04-22		PRJNA239833	SAMN02671338
Prochlorococcus sp. scB241_529O19		isolate: scB241_529O19	1471468	De novo assembly of single-cell genomes	GCA_000635475.1	GenBank		Contig	114765	1305644	2014-04-22		PRJNA239833	SAMN02671339
Prochlorococcus sp. scB243_495K23		isolate: scB243_495K23	1471472	De novo assembly of single-cell genomes	GCA_000635495.1	GenBank		Contig	159500	1620137	2014-04-22		PRJNA239872	SAMN02671343
Prochlorococcus sp. scB243_495N3		isolate: scB243_495N3	1471475	De novo assembly of single-cell genomes	GCA_000635515.1	GenBank		Contig	19183	901033	2014-04-22		PRJNA239872	SAMN02671346
Prochlorococcus sp. scB243_496M6		isolate: scB243_496M6	1471481	De novo assembly of single-cell genomes	GCA_000635535.1	GenBank		Scaffold	24519	977410	2014-04-22		PRJNA239872	SAMN02671352
Prochlorococcus sp. scB243_496N4		isolate: scB243_496N4	1471482	De novo assembly of single-cell genomes	GCA_000635555.1	GenBank		Contig	47318	1453964	2014-04-22		PRJNA239872	SAMN02671353
Prochlorococcus sp. scB243_497E17		isolate: scB243_497E17	1471483	De novo assembly of single-cell genomes	GCA_000635575.1	GenBank		Contig	53126	552203	2014-04-22		PRJNA239872	SAMN02671354
Prochlorococcus sp. scB243_498B23		isolate: scB243_498B23	1471489	De novo assembly of single-cell genomes	GCA_000635595.1	GenBank		Contig	77279	1236607	2014-04-22		PRJNA239872	SAMN02671360
Prochlorococcus sp. scB243_498F21		isolate: scB243_498F21	1471491	De novo assembly of single-cell genomes	GCA_000635615.1	GenBank		Contig	67606	1398815	2014-04-22		PRJNA239872	SAMN02671362
Prochlorococcus sp. scB243_498G3		isolate: scB243_498G3	1471492	De novo assembly of single-cell genomes	GCA_000635635.1	GenBank		Contig	39460	1054292	2014-04-22		PRJNA239872	SAMN02671363
Prochlorococcus sp. scB243_498M14		isolate: scB243_498M14	1471496	De novo assembly of single-cell genomes	GCA_000635655.1	GenBank		Contig	62417	949651	2014-04-22		PRJNA239872	SAMN02671367
Prochlorococcus sp. scB243_498P15		isolate: scB243_498P15	1471499	De novo assembly of single-cell genomes	GCA_000635675.1	GenBank		Contig	235357	1460426	2014-04-22		PRJNA239872	SAMN02671370
Prochlorococcus sp. scB243_498P3		isolate: scB243_498P3	1471500	De novo assembly of single-cell genomes	GCA_000635695.1	GenBank		Contig	89994	1432254	2014-04-22		PRJNA239872	SAMN02671371
Prochlorococcus sp. scB245a_518I6		isolate: scB245a_518I6	1471505	De novo assembly of single-cell genomes	GCA_000635715.1	GenBank		Contig	58976	1368538	2014-04-22		PRJNA239873	SAMN02671376
Prochlorococcus sp. scB245a_519D13		isolate: scB245a_519D13	1471512	De novo assembly of single-cell genomes	GCA_000635735.1	GenBank		Contig	68708	1409853	2014-04-22		PRJNA239873	SAMN02671383
Prochlorococcus sp. scB245a_519G16		isolate: scB245a_519G16	1471514	De novo assembly of single-cell genomes	GCA_000635755.1	GenBank		Contig	65262	1310233	2014-04-22		PRJNA239873	SAMN02671385
Prochlorococcus sp. scB245a_519O11		isolate: scB245a_519O11	1471516	De novo assembly of single-cell genomes	GCA_000635775.1	GenBank		Contig	62842	1284446	2014-04-22		PRJNA239873	SAMN02671387
Prochlorococcus sp. scB245a_520E22		isolate: scB245a_520E22	1471520	De novo assembly of single-cell genomes	GCA_000635795.1	GenBank		Contig	53274	1136820	2014-04-22		PRJNA239873	SAMN02671391
Prochlorococcus sp. scB245a_520F22		isolate: scB245a_520F22	1471521	De novo assembly of single-cell genomes	GCA_000635815.1	GenBank		Contig	94453	1353699	2014-04-22		PRJNA239873	SAMN02671392
Prochlorococcus sp. scB245a_521B10		isolate: scB245a_521B10	1471525	De novo assembly of single-cell genomes	GCA_000635835.1	GenBank		Contig	88232	1555095	2014-04-22		PRJNA239873	SAMN02671396
Prochlorococcus sp. scB245a_521M10		isolate: scB245a_521M10	1471528	De novo assembly of single-cell genomes	GCA_000635855.1	GenBank		Contig	41381	1142710	2014-04-22		PRJNA239873	SAMN02671399
Prochlorococcus sp. scB245a_521N5		isolate: scB245a_521N5	1471530	De novo assembly of single-cell genomes	GCA_000635875.1	GenBank		Contig	27902	830606	2014-04-22		PRJNA239873	SAMN02671401
Cyanobium sp. CACIAM 14			1496688	ASM70852v1	GCA_000708525.1	GenBank	NCBI Prokaryotic Genome Annotation Pipeline (PGAP)	Contig	61937	3212489	2014-06-16	3067	PRJNA246088	SAMN02767986
Planktothrix agardhii NIVA-CYA 126/8		strain: NIVA-CYA 126/8	388467	Plagard2.0	GCA_000710505.1	GenBank	Annotation submitted by Institute for Limnology	Chromosome	1121392	5045869	2014-06-23	4259	PRJNA163669	SAMN02867752
Picosynechococcus sp. NKBG042902		strain: NKBG042902	490193	ASM71547v1	GCA_000715475.1	GenBank		Contig	129528	3319479	2014-06-27		PRJDB1723	SAMD00000348
[Leptolyngbya] sp. JSC-1		strain: JSC-1	1487953	ASM73341v1	GCA_000733415.1	GenBank		Scaffold	89671	7866824	2014-07-25		PRJNA62993	SAMN02743038
Calothrix sp. 336/3		strain: 336/3	1337936	ASM73489v2	GCA_000734895.2	GenBank	NCBI Prokaryotic Genome Annotation Pipeline (PGAP)	Complete Genome	6283267	6420126	2015-05-06	5367	PRJNA255071	SAMN02909965
Synechococcus sp. KORDI-100		strain: KORDI-100	1280380	ASM73753v1	GCA_000737535.1	GenBank	NCBI Prokaryotic Genome Annotation Pipeline (PGAP)	Complete Genome	2789000	2789000	2014-08-04	3107	PRJNA207982	SAMN02202183
Synechococcus sp. KORDI-49		strain: KORDI-49	585423	ASM73757v1	GCA_000737575.1	GenBank	NCBI Prokaryotic Genome Annotation Pipeline (PGAP)	Complete Genome	2585813	2585813	2014-08-04	2783	PRJNA207983	SAMN02202184
Synechococcus sp. KORDI-52		strain: KORDI-52	585425	ASM73759v1	GCA_000737595.1	GenBank	NCBI Prokaryotic Genome Annotation Pipeline (PGAP)	Complete Genome	2572069	2572069	2014-08-04	2878	PRJNA207984	SAMN02202185
Candidatus Atelocyanobacterium thalassa isolate SIO64986			1527444	ASM73794v1	GCA_000737945.1	GenBank	Annotation submitted by University of California, Santa Cruz	Contig	73988	1485499	2014-08-05	1295	PRJNA256120	SAMN02940555
Myxosarcina sp. GI1		strain: GI1	1541065	ASM75630v1	GCA_000756305.1	GenBank		Contig	195043	7069859	2014-09-19		PRJNA259928	SAMN03020304
Prochlorococcus sp. MIT 0604		strain: MIT 0604	1501268	ASM75784v1	GCA_000757845.1	GenBank	Annotation submitted by MIT	Complete Genome	1780061	1780061	2014-09-25	2124	PRJNA246696	SAMN02769551
Prochlorococcus sp. MIT 0801		strain: MIT 0801	1501269	ASM75786v1	GCA_000757865.1	GenBank	Annotation submitted by MIT	Complete Genome	1929203	1929203	2014-09-25	2330	PRJNA246696	SAMN02769563
Prochlorococcus marinus str. MIT 9107		strain: MIT 9107	59921	ASM75985v1	GCA_000759855.1	GenBank	Annotation submitted by MIT	Contig	170362	1699937	2014-09-29	2030	PRJNA246696	SAMN02769552
Prochlorococcus marinus str. MIT 9116		strain: MIT 9116	167544	ASM75986v1	GCA_000759865.1	GenBank	Annotation submitted by MIT	Contig	117620	1685398	2014-09-29	2011	PRJNA246696	SAMN02769553
Prochlorococcus marinus str. EQPAC1		strain: EQPAC1	190047	ASM75987v1	GCA_000759875.1	GenBank	Annotation submitted by MIT	Contig	328627	1654739	2014-09-29	1994	PRJNA246696	SAMN02769549
Prochlorococcus marinus str. GP2		strain: GP2	59925	ASM75988v1	GCA_000759885.1	GenBank	Annotation submitted by MIT	Contig	416038	1624310	2014-09-29	1923	PRJNA246696	SAMN02769550
Prochlorococcus marinus str. MIT 9123		strain: MIT 9123	167545	ASM75993v1	GCA_000759935.1	GenBank	Annotation submitted by MIT	Contig	137374	1697748	2014-09-29	2044	PRJNA246696	SAMN02769554
Prochlorococcus marinus str. MIT 9201		strain: MIT 9201	93057	ASM75995v1	GCA_000759955.1	GenBank	Annotation submitted by MIT	Contig	145955	1672416	2014-09-29	2029	PRJNA246696	SAMN02769555
Prochlorococcus marinus str. MIT 9302		strain: MIT 9302	74545	ASM75997v1	GCA_000759975.1	GenBank	Annotation submitted by MIT	Contig	242124	1745343	2014-09-29	2055	PRJNA246696	SAMN02769556
Prochlorococcus marinus str. MIT 9311		strain: MIT 9311	167547	ASM76001v1	GCA_000760015.1	GenBank	Annotation submitted by MIT	Contig	189094	1711064	2014-09-29	2022	PRJNA246696	SAMN02769557
Prochlorococcus marinus str. MIT 9314		strain: MIT 9314	167548	ASM76003v1	GCA_000760035.1	GenBank	Annotation submitted by MIT	Contig	221824	1690556	2014-09-29	2029	PRJNA246696	SAMN02769558
Prochlorococcus marinus str. MIT 9321		strain: MIT 9321	167549	ASM76005v1	GCA_000760055.1	GenBank	Annotation submitted by MIT	Contig	259210	1658664	2014-09-29	1995	PRJNA246696	SAMN02769559
Prochlorococcus marinus str. MIT 9322		strain: MIT 9322	167550	ASM76007v1	GCA_000760075.1	GenBank	Annotation submitted by MIT	Contig	367597	1657550	2014-09-29	1998	PRJNA246696	SAMN02769560
Prochlorococcus marinus str. MIT 9401		strain: MIT 9401	167551	ASM76009v1	GCA_000760095.1	GenBank	Annotation submitted by MIT	Contig	110519	1666808	2014-09-29	2012	PRJNA246696	SAMN02769561
Prochlorococcus marinus str. SB		strain: SB	59926	ASM76011v1	GCA_000760115.1	GenBank	Annotation submitted by MIT	Contig	1237529	1669823	2014-09-29	1972	PRJNA246696	SAMN02769562
Prochlorococcus marinus str. LG		strain: LG	167556	ASM76015v1	GCA_000760155.1	GenBank	Annotation submitted by MIT	Contig	326623	1754063	2014-09-29	2016	PRJNA246696	SAMN02769565
Prochlorococcus sp. MIT 0601		strain: MIT 0601	1499498	ASM76017v1	GCA_000760175.1	GenBank	Annotation submitted by MIT	Contig	547047	1707342	2014-09-29	1976	PRJNA246696	SAMN02769566
Prochlorococcus sp. MIT 0602		strain: MIT 0602	1499499	ASM76019v1	GCA_000760195.1	GenBank	Annotation submitted by MIT	Contig	511704	1750918	2014-09-29	2041	PRJNA246696	SAMN02769567
Prochlorococcus sp. MIT 0603		strain: MIT 0603	1499500	ASM76021v1	GCA_000760215.1	GenBank	Annotation submitted by MIT	Contig	434668	1752482	2014-09-29	2059	PRJNA246696	SAMN02769568
Prochlorococcus marinus str. PAC1		strain: PAC1	59924	ASM76023v1	GCA_000760235.1	GenBank	Annotation submitted by MIT	Contig	182484	1841163	2014-09-29	2305	PRJNA246696	SAMN02769564
Prochlorococcus marinus str. SS2		strain: SS2	167552	ASM76025v1	GCA_000760255.1	GenBank	Annotation submitted by MIT	Contig	187268	1752772	2014-09-29	2032	PRJNA246696	SAMN02769569
Prochlorococcus marinus str. SS35		strain: SS35	167553	ASM76027v1	GCA_000760275.1	GenBank	Annotation submitted by MIT	Contig	446270	1751015	2014-09-29	2020	PRJNA246696	SAMN02769570
Prochlorococcus sp. MIT 0701		strain: MIT 0701	1499502	ASM76029v1	GCA_000760295.1	GenBank	Annotation submitted by MIT	Contig	84463	2592571	2014-09-29	3126	PRJNA246696	SAMN02769573
Prochlorococcus sp. MIT 0702		strain: MIT 0702	1499503	ASM76031v1	GCA_000760315.1	GenBank	Annotation submitted by MIT	Contig	76101	2583057	2014-09-29	3113	PRJNA246696	SAMN02769574
Prochlorococcus sp. MIT 0703		strain: MIT 0703	1499504	ASM76033v1	GCA_000760335.1	GenBank	Annotation submitted by MIT	Contig	81186	2575057	2014-09-29	3101	PRJNA246696	SAMN02769575
Prochlorococcus marinus str. SS51		strain: SS51	167554	ASM76035v1	GCA_000760355.1	GenBank	Annotation submitted by MIT	Contig	232789	1746977	2014-09-29	2018	PRJNA246696	SAMN02769571
Prochlorococcus sp. SS52		strain: SS52	1499501	ASM76037v1	GCA_000760375.1	GenBank	Annotation submitted by MIT	Contig	124224	1754053	2014-09-29	2030	PRJNA246696	SAMN02769572
Tolypothrix bouteillei VB521301		strain: VB521301	1479485	ASM76069v4	GCA_000760695.4	GenBank	NCBI Prokaryotic Genome Annotation Pipeline (PGAP)	Scaffold	1104795	9949079	2020-04-06	8127	PRJNA242379	SAMN09809659
Leptolyngbya sp. KIOST-1		strain: KIOST-1	1229172	ASM76338v1	GCA_000763385.1	GenBank		Contig	3842158	6320123	2014-10-03		PRJNA257685	SAMN02953965
Neosynechococcus sphagnicola sy1		strain: CAUP A 1101	1497020	ASM77528v1	GCA_000775285.1	GenBank	NCBI Prokaryotic Genome Annotation Pipeline (PGAP)	Contig	88830	4331368	2014-09-29	3549	PRJNA244289	SAMN02725026
Microcystis aeruginosa NIES-44		strain: NIES-44	449439	ASM78767v1	GCA_000787675.1	GenBank	Annotation submitted by Akita Prefectural University	Contig	95931	4565323	2014-11-12	4833	PRJDB3151	SAMD00020207
Aphanizomenon flos-aquae 2012/KM1/D3		strain: 2012/KM1/D3	1532906	ASM78943v1	GCA_000789435.1	GenBank	NCBI Prokaryotic Genome Annotation Pipeline (PGAP)	Contig	25535	5741771	2014-12-04	5478	PRJNA257725	SAMN02954153
Synechococcus elongatus UTEX 2973		strain: UTEX 2973	1350461	ASM81732v1	GCA_000817325.1	GenBank	NCBI Prokaryotic Genome Annotation Pipeline (PGAP)	Complete Genome	2690418	2744626	2015-01-09	2702	PRJNA209528	SAMN03278348
Scytonema millei VB511283		strain: VB511283	1245923	ASM81773v3	GCA_000817735.3	GenBank	NCBI Prokaryotic Genome Annotation Pipeline (PGAP)	Scaffold	455348	5969680	2020-03-13	5524	PRJNA267760	SAMN03200207
Lyngbya confervoides BDU141951		strain: BDU141951	1574623	ASM81777v3	GCA_000817775.3	GenBank	NCBI Prokaryotic Genome Annotation Pipeline (PGAP)	Scaffold	67876	4850174	2022-06-07	4311	PRJNA268230	SAMN03217274
Hassallia byssoidea VB512170		strain: VB512170	1304833	ASM81778v2	GCA_000817785.2	GenBank	NCBI Prokaryotic Genome Annotation Pipeline (PGAP)	Scaffold	52789	7501515	2020-02-18	6984	PRJNA266752	SAMN03174155
Tolypothrix campylonemoides VB511288		strain: VB511288	1245935	ASM82807v3	GCA_000828075.3	GenBank	NCBI Prokaryotic Genome Annotation Pipeline (PGAP)	Scaffold	148962	9468441	2019-10-25	8219	PRJNA271449	SAMN03274356
Scytonema tolypothrichoides VB-61278		strain: VB-61278	1233231	ASM82808v3	GCA_000828085.3	GenBank	NCBI Prokaryotic Genome Annotation Pipeline (PGAP)	Scaffold	134718	7893269	2019-10-25	6612	PRJNA271448	SAMN03274355
cyanobacterium endosymbiont of Epithemia turgida isolate EtSB Lake Yunoko		isolate: ETSB Lake Yunoko	1228987	ASM82923v1	GCA_000829235.1	GenBank	Annotation submitted by Department of Biochemistry & Molecular Biology, Dalhousie University	Complete Genome	2794318	2794318	2014-07-23	1993	PRJDB498	SAMD00061037
Aliterella atlantica CENA595		strain: CENA595	1618023	asmbly001	GCA_000952155.1	GenBank	NCBI Prokaryotic Genome Annotation Pipeline (PGAP)	Contig	156240	5265703	2015-03-13	4909	PRJNA275867	SAMN03354289
Trichodesmium erythraeum 21-75		isolate: 21-75	1045866	ASM96375v3	GCA_000963755.3	GenBank	NCBI Prokaryotic Genome Annotation Pipeline (PGAP)	Scaffold	18187	6746981	2023-10-04	5019	PRJNA278651	SAMN03421191
Limnoraphis robusta CS-951		strain: CS-951	1637645	ASM97270v2	GCA_000972705.2	GenBank	NCBI Prokaryotic Genome Annotation Pipeline (PGAP)	Scaffold	22795	7314117	2015-07-17	6159	PRJNA279819	SAMN03450766
Limnospira indica PCC 8005		strain: PCC 8005	376219	ASM97306v1	GCA_000973065.1	GenBank	Annotation submitted by SCK-CEN, Belgian Nuclear Research Center/Genoscope	Chromosome	1412831	6228153	2014-02-15	6518	PRJNA40633	SAMEA3283116
Arthrospira sp. TJSD091		strain: TJSD091	1640536	ASM97424v1	GCA_000974245.1	GenBank		Contig	49578	5978827	2015-04-20		PRJNA280496	SAMN03463612
Microcystis aeruginosa NIES-2549		strain: NIES-2549	1641812	ASM98178v2	GCA_000981785.2	GenBank	NCBI Prokaryotic Genome Annotation Pipeline (PGAP)	Complete Genome	4294213	4301200	2018-01-30	4337	PRJNA280892	SAMN03480410
Trichodesmium thiebautii H9-4		isolate: H9-4	1045877	H9-4	GCA_000987385.1	GenBank		Contig	16545	3286556	2015-05-01		PRJNA278659	SAMN03421272
Candidatus Synechococcus spongiarum 142		isolate: 142	1608213	ASM100762v1	GCA_001007625.1	GenBank	NCBI Prokaryotic Genome Annotation Pipeline (PGAP)	Scaffold	4818	2271413	2015-05-14	2228	PRJNA273429	SAMN03291887
Candidatus Synechococcus spongiarum 15L		isolate: 15L	1608419	ASM100763v1	GCA_001007635.1	GenBank	NCBI Prokaryotic Genome Annotation Pipeline (PGAP)	Scaffold	13139	2209101	2015-05-14	2149	PRJNA274222	SAMN03323802
Candidatus Synechococcus spongiarum SP3		isolate: SP3	1604020	ASM100766v1	GCA_001007665.1	GenBank	NCBI Prokaryotic Genome Annotation Pipeline (PGAP)	Contig	27311	2129964	2015-05-14	2146	PRJNA255756	SAMN03003633
Synechococcus sp. GFB01		strain: GFB01	1662190	ASM103926v1	GCA_001039265.1	GenBank	NCBI Prokaryotic Genome Annotation Pipeline (PGAP)	Contig	29091	2339812	2015-06-24	2451	PRJNA286005	SAMN03736791
Crocosphaera watsonii WH 8502		strain: WH 8502	423474	WH8502_v1	GCA_001039555.1	GenBank	Annotation submitted by UCSC	Contig	9372	4683052	2013-09-13	4989	PRJEB1314	SAMEA3146263
Crocosphaera watsonii WH 0401		strain: WH 0401	555881	WH0401_v1	GCA_001039615.1	GenBank	Annotation submitted by UCSC	Contig	9196	4549724	2013-09-13	4998	PRJEB1316	SAMEA3146324
Crocosphaera watsonii WH 0402		strain: WH 0402	1284629	WH0402_v1	GCA_001039635.1	GenBank	Annotation submitted by UCSC	Contig	9214	5880358	2013-09-13	6446	PRJEB1317	SAMEA3146264
Synechococcus sp. WH 8020		strain: WH 8020	32052	ASM104084v1	GCA_001040845.1	GenBank	Annotation submitted by University of Rhode Island	Chromosome	462217	2661166	2015-06-26	2785	PRJNA278997	SAMN03436066
Crocosphaera watsonii WH 0005		strain: WH 0005	423472	ASM105083v1	GCA_001050835.1	GenBank	Annotation submitted by UCSC	Contig	9619	5961117	2013-09-13	5942	PRJEB1315	SAMEA3146296
Prochlorococcus marinus		strain: SCGC AAA795-F05	1219	CLC assembled contigs	GCA_001180245.1	GenBank		Contig	125993	1418374	2015-07-08		PRJEB9287	SAMEA3368573
Prochlorococcus marinus		strain: SCGC AAA795-I06	1219	CLC assembled contigs	GCA_001180265.1	GenBank		Contig	221123	1388767	2015-07-08		PRJEB9287	SAMEA3368574
Prochlorococcus marinus		strain: SCGC AAA795-I15	1219	CLC assembled contigs	GCA_001180285.1	GenBank		Contig	64916	1282941	2015-07-08		PRJEB9287	SAMEA3368575
Prochlorococcus marinus		strain: SCGC AAA795-J16	1219	CLC assembled contigs	GCA_001180305.1	GenBank		Contig	179685	1463721	2015-07-08		PRJEB9287	SAMEA3368576
Prochlorococcus marinus		strain: SCGC AAA795-M23	1219	CLC assembled contigs	GCA_001180325.1	GenBank		Contig	111624	1443989	2015-07-08		PRJEB9287	SAMEA3368577
Synechococcus sp. WH 8103		isolate: WH 8103	29410	WH8103.1	GCA_001182765.1	GenBank	Annotation submitted by STATION BIOLOGIQUE DE ROSCOFF (CNRS - UPMC) - UMR7144 - MAPP TEAM	Complete Genome	2429688	2429688	2015-07-10	2886	PRJEB8389	SAMEA3233744
Microcystis panniformis FACHB-1757		strain: FACHB-1757	1638788	ASM126424v1	GCA_001264245.1	GenBank	Annotation submitted by Wuxi Environmental Monitoring Centre & Southeast University	Complete Genome	5686839	5686839	2015-08-11	6263	PRJNA277430	SAMN03392520
Hapalosiphon sp. MRB220		strain: MRB220	1704290	ASM127539v1	GCA_001275395.1	GenBank	NCBI Prokaryotic Genome Annotation Pipeline (PGAP)	Scaffold	108475	7429720	2015-08-27	6192	PRJNA293405	SAMN04002543
Planktothricoides sp. SR001		strain: SR001	1705388	ASM127671v1	GCA_001276715.1	GenBank	NCBI Prokaryotic Genome Annotation Pipeline (PGAP)	Scaffold	59636	7066705	2015-08-31	5776	PRJNA293643	SAMN04009103
Anabaena sp. WA102		strain: WA102	1647413	ASM127729v1	GCA_001277295.1	GenBank	NCBI Prokaryotic Genome Annotation Pipeline (PGAP)	Complete Genome	5705437	5782034	2015-09-01	5179	PRJNA282166	SAMN03568000
Nostoc piscinale CENA21		strain: CENA21	224013	ASM129844v1	GCA_001298445.1	GenBank	NCBI Prokaryotic Genome Annotation Pipeline (PGAP)	Chromosome	1576034	7094556	2015-09-24	6085	PRJNA288507	SAMN03796038
Phormidesmis priestleyi Ana		isolate: Ana	1666911	ASM131486v1	GCA_001314865.1	GenBank	Annotation submitted by Pacific Northwest National Laboratroy	Scaffold	147420	5928357	2015-10-14	4905	PRJNA283228	SAMN03785498
Phormidium sp. OSCR		isolate: OSCR	1666905	ASM131490v1	GCA_001314905.1	GenBank	Annotation submitted by Pacific Northwest National Laboratroy	Scaffold	36772	4694862	2015-10-14	4212	PRJNA283228	SAMN03785507
Synechocystis sp. PCC 6803		strain: PCC 6803 substr. GT-G	1148	ASM131838v1	GCA_001318385.1	GenBank	NCBI Prokaryotic Genome Annotation Pipeline (PGAP)	Complete Genome	3569196	3569196	2015-10-16	3299	PRJNA296927	SAMN04111259
Pseudanabaena sp. 'Roaring Creek'		strain: Roaring Creek	1681830	ASM140279v1	GCA_001402795.1	GenBank		Contig	11174	5477812	2015-10-22		PRJNA289505	SAMN03854406
Cylindrospermopsis sp. CR12		strain: CR12	1747196	ASM143218v1	GCA_001432185.1	GenBank	NCBI Prokaryotic Genome Annotation Pipeline (PGAP)	Scaffold	74925	3723955	2015-11-05	3273	PRJNA300393	SAMN04221094
cyanobacterium BACL30 MAG-120619-bin27		isolate: BACL30 MAG-120619-bin27	1655601	ASM143841v1	GCA_001438415.1	GenBank	NCBI Prokaryotic Genome Annotation Pipeline (PGAP)	Contig	4363	1813814	2015-11-06	2242	PRJNA273799	SAMN03741989
Mastigocoleus testarum BC008		strain: BC008	371196	ASM145602v1	GCA_001456025.1	GenBank	NCBI Prokaryotic Genome Annotation Pipeline (PGAP)	Contig	109642	12700239	2015-12-03	9131	PRJNA300404	SAMN04221293
Umezakia ovalisporum		strain: UAM-MAO	75695	Assembly of Aphanizomenon ovalisporum	GCA_001458455.1	GenBank	Annotation submitted by ERA7	Contig	34915	7467982	2015-11-09	3623	PRJEB7262	SAMEA2786506
Oscillatoriales cyanobacterium MTP1		strain: MTP1	1751289	ASM148274v2	GCA_001482745.2	GenBank		Contig	162467	7647882	2018-07-27		PRJNA301348	SAMN04244272
Leptolyngbya sp. NIES-2104		strain: NIES-2104	1552121	ASM148521v1	GCA_001485215.1	GenBank	Annotation submitted by National Institute for Environmental Studies	Contig	5695116	6386310	2015-10-31	6772	PRJDB3190	SAMD00020894
Picosynechococcus sp. PCC 73109		strain: PCC 73109	374982	ASM152185v1	GCA_001521855.1	GenBank	NCBI Prokaryotic Genome Annotation Pipeline (PGAP)	Complete Genome	3025472	3298676	2016-01-21	3125	PRJNA308952	SAMN04422304
Geminocystis sp. NIES-3708		strain: NIES-3708	1615909	Gm3709_assembly_1.0	GCA_001548095.1	GenBank	Annotation submitted by Toyohashi University of Technology	Complete Genome	3883409	4042078	2015-03-18	3688	PRJDB3512	SAMD00025579
Geminocystis sp. NIES-3709		strain: NIES-3709	1617448	Gm3709_assembly_1.0	GCA_001548115.1	GenBank	Annotation submitted by Toyohashi University of Technology	Complete Genome	4150181	4426059	2015-03-18	3985	PRJDB3579	SAMD00027151
Nostoc sp. NIES-3756		strain: NIES-3756	1751286	ASM154837v1	GCA_001548375.1	GenBank	Annotation submitted by Toyohashi University of Technology	Complete Genome	6463965	6987571	2015-11-18	6034	PRJDB4341	SAMD00042755
Leptolyngbya sp. O-77		strain: O-77	1080068	ASM154839v1	GCA_001548395.1	GenBank	Annotation submitted by Kyushu University	Complete Genome	5480261	5480261	2016-01-29	4917	PRJDB4517	SAMD00045841
Leptolyngbya sp. NIES-3755		strain: NIES-3755	1752064	ASM154843v1	GCA_001548435.1	GenBank	Annotation submitted by Toyohashi University of Technology	Complete Genome	6244812	6761657	2015-12-17	6712	PRJDB4349	SAMD00042786
Fischerella sp. NIES-3754		strain: NIES-3754	1752063	ASM154845v1	GCA_001548455.1	GenBank	Annotation submitted by Toyohashi University of Technology	Complete Genome	5821603	5826863	2015-12-17	4996	PRJDB4348	SAMD00042785
Microcystis aeruginosa NIES-88		strain: NIES-88	449441	ASM157807v1	GCA_001578075.1	GenBank	NCBI Prokaryotic Genome Annotation Pipeline (PGAP)	Scaffold	35996	5263219	2016-03-01	4997	PRJNA265027	SAMN03329508
Cylindrospermopsis raciborskii ITEP-A1		strain: ITEP-A1	1810942	ASM158675v1	GCA_001586755.1	GenBank		Contig	91008	3605836	2016-03-10		PRJNA314253	SAMN04530926
Sphaerospermopsis aphanizomenoides BCCUSP55		strain: BCCUSP55	1810943	ASM158678v2	GCA_001586785.2	GenBank	NCBI Prokaryotic Genome Annotation Pipeline (PGAP)	Scaffold	46474	6096273	2021-01-10	5307	PRJNA314267	SAMN04531070
Aphanizomenon flos-aquae UKL13-PB		isolate: UKL13-PB	1803587	ASM159382v2	GCA_001593825.2	GenBank	NCBI Prokaryotic Genome Annotation Pipeline (PGAP)	Contig	767568	4484012	2021-03-15	4087	PRJNA312233	SAMN04495916
Anabaena sp. 4-3		strain: 4-3	1811979	ASM159774v1	GCA_001597745.1	GenBank		Scaffold	71124	5603767	2016-03-25		PRJNA314519	SAMN04536954
Anabaena sp. CA = ATCC 33047		strain: ATCC 33047	52271	ASM159785v1	GCA_001597855.1	GenBank		Scaffold	52349	5557908	2016-03-25		PRJNA314517	SAMN04536551
Limnospira platensis YZ		strain: YZ	1738638	ASM161190v1	GCA_001611905.1	GenBank	NCBI Prokaryotic Genome Annotation Pipeline (PGAP)	Chromosome	1054592	6520772	2016-04-06	5896	PRJNA299041	SAMN04192332
Nodularia spumigena CENA596		strain: CENA596	1819295	ASM162348v1	GCA_001623485.1	GenBank	NCBI Prokaryotic Genome Annotation Pipeline (PGAP)	Contig	32474	5189679	2016-04-19	4463	PRJNA315832	SAMN04570624
Prochlorococcus sp. REDSEA-S23_B1		isolate: REDSEA-S23_B1	1811564	ASM162743v1	GCA_001627435.1	GenBank		Scaffold	9994	1058971	2016-04-22		PRJNA289734	SAMN04534622
Prochlorococcus sp. REDSEA-S22_B1		isolate: REDSEA-S22_B1	1811563	ASM162744v1	GCA_001627445.1	GenBank		Scaffold	10589	1010391	2016-04-22		PRJNA289734	SAMN04534621
Prochlorococcus sp. REDSEA-S28_B1		isolate: REDSEA-S28_B1	1811565	ASM162747v1	GCA_001627475.1	GenBank		Scaffold	12544	926852	2016-04-22		PRJNA289734	SAMN04534623
Prochlorococcus sp. REDSEA-S17_B1		isolate: REDSEA-S17_B1	1811562	ASM162752v1	GCA_001627525.1	GenBank		Scaffold	7141	1067499	2016-04-22		PRJNA289734	SAMN04534620
Synechococcus sp. REDSEA-S01_B1		isolate: REDSEA-S01_B1	1811575	ASM162829v1	GCA_001628295.1	GenBank		Scaffold	35818	1799133	2016-04-22		PRJNA289734	SAMN04534664
Synechococcus sp. REDSEA-S02_B4		isolate: REDSEA-S02_B4	1811576	ASM162832v1	GCA_001628325.1	GenBank		Scaffold	39238	1776303	2016-04-22		PRJNA289734	SAMN04534665
Synechococcus sp. MIT S9509		strain: MIT S9509	1801630	ASM163193v1	GCA_001631935.1	GenBank	Annotation submitted by MIT	Scaffold	181286	3087928	2016-04-25	3551	PRJNA311929	SAMN04490776
Prochlorococcus sp. MIT 1303		strain: MIT 1303	1723647	ASM163196v1	GCA_001631965.1	GenBank	Annotation submitted by MIT	Contig	135805	2560150	2016-04-25	2655	PRJNA296588	SAMN04100954
Prochlorococcus sp. MIT 1306		strain: MIT 1306	1799667	ASM163198v1	GCA_001631985.1	GenBank	Annotation submitted by MIT	Contig	486153	2498944	2016-04-25	2553	PRJNA311757	SAMN04488532
Prochlorococcus marinus str. MIT 1312		strain: MIT 1312	1801621	ASM163200v1	GCA_001632005.1	GenBank	Annotation submitted by MIT	Contig	263603	2561499	2016-04-25	2700	PRJNA311918	SAMN04490358
Prochlorococcus marinus str. MIT 1323		strain: MIT 1323	1801625	ASM163202v1	GCA_001632025.1	GenBank	Annotation submitted by MIT	Contig	326490	2440679	2016-04-25	2548	PRJNA311923	SAMN04490363
Prochlorococcus marinus str. MIT 1318		strain: MIT 1318	1801622	ASM163204v1	GCA_001632045.1	GenBank	Annotation submitted by MIT	Contig	232924	2584744	2016-04-25	2669	PRJNA311921	SAMN04490361
Prochlorococcus marinus str. MIT 1313		strain: MIT 1313	1801624	ASM163206v1	GCA_001632065.1	GenBank	Annotation submitted by MIT	Contig	296926	2590341	2016-04-25	2672	PRJNA311920	SAMN04490360
Prochlorococcus marinus str. MIT 1320		strain: MIT 1320	1801623	ASM163207v1	GCA_001632075.1	GenBank	Annotation submitted by MIT	Contig	494475	2500454	2016-04-25	2643	PRJNA311922	SAMN04490362
Synechococcus sp. MIT S9504		strain: MIT S9504	1801628	ASM163210v1	GCA_001632105.1	GenBank	Annotation submitted by MIT	Scaffold	136058	3087293	2016-04-25	3550	PRJNA311927	SAMN04490774
Prochlorococcus marinus str. MIT 1327		strain: MIT 1327	1801626	ASM163212v1	GCA_001632125.1	GenBank	Annotation submitted by MIT	Contig	328388	2591587	2016-04-25	2671	PRJNA311924	SAMN04490364
Prochlorococcus marinus str. MIT 1342		strain: MIT 1342	1801627	ASM163214v1	GCA_001632145.1	GenBank	Annotation submitted by MIT	Contig	391365	2548000	2016-04-25	2653	PRJNA311926	SAMN04490365
Synechococcus sp. MIT S9508		strain: MIT S9508	1801629	ASM163216v1	GCA_001632165.1	GenBank	Annotation submitted by MIT	Scaffold	167605	2502434	2016-04-25	2862	PRJNA311928	SAMN04490775
Phormidium willei BDU 130791		strain: BDU 130791	399101	ASM163731v1	GCA_001637315.1	GenBank	NCBI Prokaryotic Genome Annotation Pipeline (PGAP)	Contig	34265	4600567	2016-05-05	4024	PRJNA312863	SAMN04508135
Leptolyngbya valderiana BDU 20041		strain: BDU 20041	322866	ASM163739v1	GCA_001637395.1	GenBank	NCBI Prokaryotic Genome Annotation Pipeline (PGAP)	Contig	16575	6991351	2016-05-05	5761	PRJNA312862	SAMN04508134
Phormidesmis priestleyi BC1401		strain: BC1401	1850361	ASM165019v1	GCA_001650195.1	GenBank		Scaffold	79760	5551896	2016-05-23		PRJNA321807	SAMN05003984
Geitlerinema sp. BBD 1991-9		isolate: BBD 1991-9	1643526	ASM165732v1	GCA_001657325.1	GenBank		Scaffold	98167	5982965	2016-06-03		PRJNA281489	SAMN04892670
Anabaena sp. CRKS33		isolate: CRKS33	1710888	ASM167207v1	GCA_001672075.1	GenBank	NCBI Prokaryotic Genome Annotation Pipeline (PGAP)	Contig	13302	4950014	2016-06-20	4907	PRJNA294801	SAMN04028824
Anabaena sp. AL93		isolate: WA93	1678133	ASM167208v1	GCA_001672085.1	GenBank	NCBI Prokaryotic Genome Annotation Pipeline (PGAP)	Contig	46343	5662506	2016-06-20	5100	PRJNA294801	SAMN04028823
Aphanizomenon flos-aquae MDT14a		isolate: MDT14a	1710895	ASM167209v1	GCA_001672095.1	GenBank	NCBI Prokaryotic Genome Annotation Pipeline (PGAP)	Contig	60437	4632587	2016-06-20	4218	PRJNA294801	SAMN04028820
Aphanizomenon flos-aquae WA102		isolate: WA102	1710896	ASM167210v1	GCA_001672105.1	GenBank	NCBI Prokaryotic Genome Annotation Pipeline (PGAP)	Contig	24228	5946039	2016-06-20	5809	PRJNA294801	SAMN04028821
Anabaena sp. WA113		isolate: WA113	1710889	ASM167215v1	GCA_001672155.1	GenBank	NCBI Prokaryotic Genome Annotation Pipeline (PGAP)	Contig	71945	4695440	2016-06-20	4313	PRJNA294801	SAMN04028825
Aphanizomenon flos-aquae LD13		isolate: MDT13	1710894	ASM167216v1	GCA_001672165.1	GenBank	NCBI Prokaryotic Genome Annotation Pipeline (PGAP)	Contig	55427	4439448	2016-06-20	4026	PRJNA294801	SAMN04028819
Anabaena sp. MDT14b		isolate: MDT14b	1710886	ASM167219v1	GCA_001672195.1	GenBank	NCBI Prokaryotic Genome Annotation Pipeline (PGAP)	Contig	8057	4959421	2016-06-20	4940	PRJNA294801	SAMN04028822
Anabaena sp. LE011-02		isolate: 39865	1710892	ASM167222v1	GCA_001672225.1	GenBank	NCBI Prokaryotic Genome Annotation Pipeline (PGAP)	Scaffold	50262	4740750	2016-06-20	4369	PRJNA294801	SAMN04028828
Anabaena sp. AL09		isolate: 39864	1710891	ASM167225v1	GCA_001672255.1	GenBank	NCBI Prokaryotic Genome Annotation Pipeline (PGAP)	Scaffold	46776	4657189	2016-06-20	4333	PRJNA294801	SAMN04028827
Cylindrospermopsis raciborskii CS-505		strain: CS505	533240	ASM167658v1	GCA_001676585.1	GenBank	NCBI Prokaryotic Genome Annotation Pipeline (PGAP)	Contig	4011384	4159260	2016-06-24	3623	PRJNA323609	SAMN05182239
Picosynechococcus sp. PCC 7003		strain: PCC 7003	374981	ASM169325v1	GCA_001693255.1	GenBank	NCBI Prokaryotic Genome Annotation Pipeline (PGAP)	Complete Genome	3057091	3345085	2016-07-25	3149	PRJNA308952	SAMN04422302
Picosynechococcus sp. PCC 7117		strain: PCC 7117	195498	ASM169327v1	GCA_001693275.1	GenBank	NCBI Prokaryotic Genome Annotation Pipeline (PGAP)	Complete Genome	3087720	3432101	2016-07-25	3251	PRJNA308952	SAMN04422303
Picosynechococcus sp. PCC 8807		strain: PCC 8807	195248	ASM169329v1	GCA_001693295.1	GenBank	NCBI Prokaryotic Genome Annotation Pipeline (PGAP)	Complete Genome	3059495	3304088	2016-07-25	3161	PRJNA308952	SAMN04422305
Oscillatoriales cyanobacterium USR001		isolate: USR001	1880991	ASM169842v1	GCA_001698425.1	GenBank	NCBI Prokaryotic Genome Annotation Pipeline (PGAP)	Scaffold	65965	5872787	2016-08-03	5192	PRJNA329643	SAMN05416373
Nostoc sp. MBR 210		isolate: MBR 210	1881015	ASM169843v1	GCA_001698435.1	GenBank	NCBI Prokaryotic Genome Annotation Pipeline (PGAP)	Scaffold	260424	6931753	2016-08-03	5798	PRJNA329640	SAMN05416363
Limnothrix sp. P13C2		isolate: P13C2	1880902	ASM169844v1	GCA_001698445.1	GenBank	NCBI Prokaryotic Genome Annotation Pipeline (PGAP)	Scaffold	169087	4583806	2016-08-03	3789	PRJNA330622	SAMN05417939
Microcystis aeruginosa NIES-2481		strain: NIES-2481	1698524	ASM170495v2	GCA_001704955.2	GenBank	NCBI Prokaryotic Genome Annotation Pipeline (PGAP)	Complete Genome	4293006	4440545	2018-01-22	4503	PRJNA291808	SAMN03955402
Microcystis aeruginosa CACIAM 03		strain: CACIAM 03	1885576	ASM170638v1	GCA_001706385.1	GenBank	NCBI Prokaryotic Genome Annotation Pipeline (PGAP)	Contig	33157	5029889	2016-08-17	4867	PRJNA336078	SAMN05468009
Nostoc sp. KVJ20		strain: KVJ20	457944	ASM171279v1	GCA_001712795.1	GenBank	NCBI Prokaryotic Genome Annotation Pipeline (PGAP)	Scaffold	41001	9184886	2016-08-25	7676	PRJNA310825	SAMN04453661
Microcystis aeruginosa NIES-98		strain: NIES-98	267869	ASM172507v1	GCA_001725075.1	GenBank	Annotation submitted by National Institute for Environmental Studies	Scaffold	65791	4983728	2016-09-13	5190	PRJNA338219	SAMN05526293
Desertifilum tharense IPPAS B-1220		strain: IPPAS B-1220	1781255	ASM174691v3	GCA_001746915.3	GenBank	NCBI Prokaryotic Genome Annotation Pipeline (PGAP)	Complete Genome	6134953	6145247	2025-08-14	5234	PRJNA343432	SAMN05788062
Cyanobacterium sp. IPPAS B-1200		strain: IPPAS B-1200	1562720	ippasB1200	GCA_001747005.2	GenBank	NCBI Prokaryotic Genome Annotation Pipeline (PGAP)	Complete Genome	3122734	3476869	2025-03-05	3235	PRJNA318169	SAMN04633587
Moorena producens PAL-8-15-08-1		strain: PAL-8-15-08-1	1458985	ASM176723v1	GCA_001767235.1	GenBank	NCBI Prokaryotic Genome Annotation Pipeline (PGAP)	Complete Genome	9673108	9708656	2016-10-18	7154	PRJNA345358	SAMN05826283
Moorena producens JHB		strain: JHB	1454205	ASM185420v2	GCA_001854205.2	GenBank	NCBI Prokaryotic Genome Annotation Pipeline (PGAP)	Complete Genome	9648523	9659941	2022-12-12	8278	PRJNA345361	SAMN05826284
Trichormus sp. NMC-1		strain: NMC-1	1853259	ASM185802v1	GCA_001858025.1	GenBank		Scaffold	156762	5938148	2016-10-31		PRJNA324543	SAMN05208169
Cylindrospermopsis raciborskii CS-508		strain: CS-508	533243	ASM185811v1	GCA_001858115.1	GenBank	NCBI Prokaryotic Genome Annotation Pipeline (PGAP)	Contig	62252	3556598	2016-11-01	3158	PRJNA327084	SAMN05301155
Cylindrospermopsis raciborskii MVCC14		strain: MVCC14	940191	ASM185812v1	GCA_001858125.1	GenBank	NCBI Prokaryotic Genome Annotation Pipeline (PGAP)	Contig	150437	3594524	2016-11-01	3252	PRJNA327088	SAMN05301168
Gloeomargarita lithophora Alchichica-D10		strain: D10	1188229	ASM187022v1	GCA_001870225.1	GenBank	Annotation submitted by universite paris-sud/paris-saclay	Chromosome	82586	3049282	2016-11-07	3035	PRJNA348305	SAMN05853575
Geitlerinema sp. PCC 9228		strain: PCC 9228	111611	ASM187090v1	GCA_001870905.1	GenBank		Scaffold	36953	4795982	2016-11-08		PRJNA302164	SAMN04267304
Oscillatoriales cyanobacterium CG2_30_40_61		isolate: CG2_30_40_61	1805291	ASM187336v1	GCA_001873365.1	GenBank	NCBI Prokaryotic Genome Annotation Pipeline (PGAP)	Scaffold	58388	4818830	2016-11-09	4215	PRJNA297582	SAMN04328299
Oscillatoriales cyanobacterium CG2_30_44_21		isolate: CG2_30_44_21	1805292	ASM187337v1	GCA_001873375.1	GenBank	NCBI Prokaryotic Genome Annotation Pipeline (PGAP)	Scaffold	16813	3495288	2016-11-09	3240	PRJNA297582	SAMN04328304
Synechococcus sp. SynAce01		strain: SynAce01	1916956	ASM188521v1	GCA_001885215.1	GenBank	NCBI Prokaryotic Genome Annotation Pipeline (PGAP)	Complete Genome	2750634	2750634	2016-11-22	2783	PRJNA352894	SAMN06006676
Microcystis aeruginosa NaRes975		strain: NaRes975	1914537	ASM188565v1	GCA_001885655.1	GenBank		Contig	29122	5117533	2016-11-25		PRJNA349124	SAMN05921184
Spirulina major PCC 6313		strain: PCC 6313	129961	ASM189076v1	GCA_001890765.1	GenBank		Scaffold	3043045	5050153	2016-12-07		PRJNA158715	SAMN02744077
Roseofilum reptotaenium AO1-A		isolate: AO1-A	1925591	ASM189097v1	GCA_001890975.1	GenBank	NCBI Prokaryotic Genome Annotation Pipeline (PGAP)	Contig	94947	5826181	2016-12-07	5213	PRJNA344428	SAMN05823501
Microcystis aeruginosa CHAOHU 1326		strain: CHAOHU 1326	1914535	ASM189532v1	GCA_001895325.1	GenBank		Scaffold	19902	5271683	2016-12-09		PRJNA349200	SAMN05928532
Phormidesmis priestleyi ULC007		strain: ULC007	1920490	ASM189592v1	GCA_001895925.1	GenBank		Scaffold	85794	5684389	2016-12-09		PRJNA353984	SAMN06036084
[Limnothrix rosea] IAM M-220		strain: IAM M-220	454133	ASM190461v1	GCA_001904615.1	GenBank	NCBI Prokaryotic Genome Annotation Pipeline (PGAP)	Scaffold	68990	4065636	2016-12-15	3665	PRJNA347433	SAMN05890674
Hydrococcus rivularis NIES-593		strain: NIES-593	1921803	ASM190463v1	GCA_001904635.1	GenBank	NCBI Prokaryotic Genome Annotation Pipeline (PGAP)	Scaffold	132721	5148315	2016-12-14	4619	PRJNA347433	SAMN05890686
Fischerella major NIES-592		strain: NIES-592	210994	ASM190464v1	GCA_001904645.1	GenBank	NCBI Prokaryotic Genome Annotation Pipeline (PGAP)	Scaffold	287222	5639496	2016-12-14	4797	PRJNA347433	SAMN05890685
Chroogloeocystis siderophila 5.2 s.c.1		strain: 5.2 s.c.1	247279	ASM190465v1	GCA_001904655.1	GenBank	NCBI Prokaryotic Genome Annotation Pipeline (PGAP)	Contig	261638	5009995	2016-12-14	4619	PRJNA347433	SAMN05890687
Scytonema sp. HK-05		strain: HK-05	1137095	ASM190467v1	GCA_001904675.1	GenBank	NCBI Prokaryotic Genome Annotation Pipeline (PGAP)	Scaffold	85213	9564226	2016-12-14	7985	PRJNA347433	SAMN05890690
Nostoc calcicola FACHB-389		strain: FACHB-389	1357508	ASM190471v1	GCA_001904715.1	GenBank	NCBI Prokaryotic Genome Annotation Pipeline (PGAP)	Scaffold	40511	9049214	2016-12-14	7401	PRJNA347433	SAMN05890684
[Phormidium ambiguum] IAM M-71		strain: IAM M-71	454136	ASM190472v1	GCA_001904725.1	GenBank	NCBI Prokaryotic Genome Annotation Pipeline (PGAP)	Scaffold	196225	7410502	2016-12-14	6423	PRJNA347433	SAMN05890689
Calothrix sp. HK-06		strain: HK-06	1137096	ASM190474v1	GCA_001904745.1	GenBank	NCBI Prokaryotic Genome Annotation Pipeline (PGAP)	Scaffold	68901	9990453	2016-12-14	8763	PRJNA347433	SAMN05890688
Phormidium tenue NIES-30		strain: NIES-30	549789	ASM190477v1	GCA_001904775.1	GenBank	NCBI Prokaryotic Genome Annotation Pipeline (PGAP)	Scaffold	214380	5821893	2016-12-14	5162	PRJNA347433	SAMN05890691
Limnothrix sp. CACIAM 69d		isolate: CACIAM 69d	1890733	ASM191384v2	GCA_001913845.2	GenBank	NCBI Prokaryotic Genome Annotation Pipeline (PGAP)	Contig	86917	4572073	2018-08-22	3837	PRJNA344691	SAMN05468010
Cyanobacteria bacterium 13_1_40CM_2_61_4			1805101	ASM191923v1	GCA_001919235.1	GenBank	NCBI Prokaryotic Genome Annotation Pipeline (PGAP)	Scaffold	1360	8509314	2016-12-23	9570	PRJNA297196	SAMN04327943
Cyanobacteria bacterium 13_1_20CM_4_61_6			1805100	ASM191994v1	GCA_001919945.1	GenBank	NCBI Prokaryotic Genome Annotation Pipeline (PGAP)	Scaffold	1303	4139239	2016-12-23	4709	PRJNA297196	SAMN04327782
Leptolyngbya sp. 'hensonii'		strain: hensonii	1922337	ASM193911v1	GCA_001939115.1	GenBank	NCBI Prokaryotic Genome Annotation Pipeline (PGAP)	Contig	137782	5940030	2017-01-06	5366	PRJNA355315	SAMN06074267
Moorena producens 3L		strain: 3L	489825	ASM194247v1	GCA_001942475.1	GenBank	NCBI Prokaryotic Genome Annotation Pipeline (PGAP)	Scaffold	66452	8371387	2017-01-11	6649	PRJNA344491	SAMN02471690
Moorena bouillonii PNG		strain: PNG5-198	568701	ASM194249v1	GCA_001942495.1	GenBank	NCBI Prokaryotic Genome Annotation Pipeline (PGAP)	Scaffold	43237	8319104	2017-01-11	6499	PRJNA345362	SAMN05826285
Prochlorococcus sp. RSP50		strain: RSP50	1924285	ASM198941v1	GCA_001989415.1	GenBank	NCBI Prokaryotic Genome Annotation Pipeline (PGAP)	Chromosome	1656033	1656133	2017-02-07	1840	PRJNA355059	SAMN06061931
Prochlorococcus sp. RS01		strain: RS01	1924286	ASM198943v1	GCA_001989435.1	GenBank	NCBI Prokaryotic Genome Annotation Pipeline (PGAP)	Chromosome	1657599	1657699	2017-02-07	1843	PRJNA355059	SAMN06061932
Prochlorococcus sp. RS04		strain: RS04	1924287	ASM198945v1	GCA_001989455.1	GenBank	NCBI Prokaryotic Genome Annotation Pipeline (PGAP)	Chromosome	1656222	1656322	2017-02-07	1841	PRJNA355059	SAMN06061933
Mastigocladus laminosus UU774		strain: UU774	1594576	ASM199080v3	GCA_001990805.3	GenBank	NCBI Prokaryotic Genome Annotation Pipeline (PGAP)	Scaffold	87087	6911113	2019-04-02	5876	PRJNA350610	SAMN05942614
Synechococcus lacustris str. Tous		isolate: Tous, strain: Tous	1910958	ASM200681v1	GCA_002006815.1	GenBank	NCBI Prokaryotic Genome Annotation Pipeline (PGAP)	Contig	46421	1791665	2017-02-24	1989	PRJNA342151	SAMN05915836
Candidatus Synechococcus spongiarum LMB bulk10D		isolate: LMB bulk10D	1449121	ASM201791v1	GCA_002017915.1	GenBank	NCBI Prokaryotic Genome Annotation Pipeline (PGAP)	Scaffold	10982	565311	2017-03-03	594	PRJNA235061	SAMN02745391
Candidatus Synechococcus spongiarum LMB bulk10E		isolate: LMB bulk10E	1449122	ASM201795v1	GCA_002017955.1	GenBank	NCBI Prokaryotic Genome Annotation Pipeline (PGAP)	Scaffold	12345	455454	2017-03-03	476	PRJNA235068	SAMN02745393
Candidatus Synechococcus spongiarum LMB bulk15N		isolate: LMB bulk15N	1943583	ASM201801v1	GCA_002018015.1	GenBank	NCBI Prokaryotic Genome Annotation Pipeline (PGAP)	Scaffold	15760	1472743	2017-03-03	1522	PRJNA239118	SAMN02745640
Candidatus Synechococcus spongiarum LMB bulk15M		isolate: LMB bulk15M	1943582	ASM201804v1	GCA_002018045.1	GenBank	NCBI Prokaryotic Genome Annotation Pipeline (PGAP)	Scaffold	20278	1500513	2017-03-03	1515	PRJNA239126	SAMN02745638
Microcystis aeruginosa KW		strain: KW	1960155	KWv02	GCA_002025445.1	GenBank	NCBI Prokaryotic Genome Annotation Pipeline (PGAP)	Contig	1526045	5889430	2017-03-13	5847	PRJNA374754	SAMN06339528
Prochlorococcus sp. HOT208_60m_813I02		strain: HOT208_60m_813I02	1961091	ASM202586v1	GCA_002025865.1	GenBank		Contig	35567	1498338	2017-03-14		PRJNA375759	SAMN06345451
Prochlorococcus sp. HOT208_60m_810P02		strain: HOT208_60m_810P02	1961087	ASM202590v1	GCA_002025905.1	GenBank		Scaffold	36108	1289997	2017-03-14		PRJNA375759	SAMN06345447
Prochlorococcus sp. HOT208_60m_813O14		strain: HOT208_60m_813O14	1961094	ASM202594v1	GCA_002025945.1	GenBank		Scaffold	47645	1353740	2017-03-14		PRJNA375759	SAMN06345454
Prochlorococcus sp. HOT208_60m_808A10		strain: HOT208_60m_808A10	1961083	ASM202596v1	GCA_002025965.1	GenBank		Scaffold	11385	1164135	2017-03-14		PRJNA375759	SAMN06345443
Prochlorococcus sp. HOT208_60m_813B04		strain: HOT208_60m_813B04	1961088	ASM202597v1	GCA_002025975.1	GenBank		Scaffold	28806	1210360	2017-03-14		PRJNA375759	SAMN06345448
Prochlorococcus sp. HOT208_60m_808M21		strain: HOT208_60m_808M21	1961085	ASM202600v1	GCA_002026005.1	GenBank		Scaffold	25143	1489925	2017-03-14		PRJNA375759	SAMN06345445
Prochlorococcus sp. HOT208_60m_808G21		strain: HOT208_60m_808G21	1961084	ASM202601v1	GCA_002026015.1	GenBank		Contig	53836	1270807	2017-03-14		PRJNA375759	SAMN06345444
Prochlorococcus sp. HOT208_60m_805A16		strain: HOT208_60m_805A16	1961081	ASM202604v1	GCA_002026045.1	GenBank		Scaffold	30106	999350	2017-03-14		PRJNA375759	SAMN06345441
Prochlorococcus sp. HOT212_60m_826P21		strain: HOT212_60m_826P21	1961099	ASM202606v1	GCA_002026065.1	GenBank		Scaffold	18108	1263730	2017-03-14		PRJNA375761	SAMN06345459
Prochlorococcus sp. HOT212_60m_824O11		strain: HOT212_60m_824O11	1961098	ASM202608v1	GCA_002026085.1	GenBank		Scaffold	10259	999839	2017-03-14		PRJNA375761	SAMN06345458
Prochlorococcus sp. HOT208_60m_813O04		strain: HOT208_60m_813O04	1961093	ASM202609v1	GCA_002026095.1	GenBank		Scaffold	5824	1147135	2017-03-14		PRJNA375759	SAMN06345453
Prochlorococcus sp. HOT212_60m_824C06		strain: HOT212_60m_824C06	1961096	ASM202610v1	GCA_002026105.1	GenBank		Scaffold	18071	1021542	2017-03-14		PRJNA375761	SAMN06345456
Prochlorococcus sp. HOT208_60m_813L03		strain: HOT208_60m_813L03	1961092	ASM202614v1	GCA_002026145.1	GenBank		Contig	25350	1180540	2017-03-14		PRJNA375759	SAMN06345452
Prochlorococcus sp. HOT208_60m_813G15		strain: HOT208_60m_813G15	1961090	ASM202616v1	GCA_002026165.1	GenBank		Contig	40306	1405143	2017-03-14		PRJNA375759	SAMN06345450
Prochlorococcus sp. HOT208_60m_813E23		strain: HOT208_60m_813E23	1961089	ASM202617v1	GCA_002026175.1	GenBank		Scaffold	8481	525465	2017-03-14		PRJNA375759	SAMN06345449
Prochlorococcus sp. HOT212_60m_824E10		strain: HOT212_60m_824E10	1961097	ASM202618v1	GCA_002026185.1	GenBank		Scaffold	14782	1173340	2017-03-14		PRJNA375761	SAMN06345457
Prochlorococcus sp. HOT208_60m_810B23		strain: HOT208_60m_810B23	1961086	ASM202620v1	GCA_002026205.1	GenBank		Scaffold	53412	1577009	2017-03-14		PRJNA375759	SAMN06345446
Prochlorococcus sp. HOT212_60m_823D04		strain: HOT212_60m_823D04	1961095	ASM202624v1	GCA_002026245.1	GenBank		Scaffold	9765	390622	2017-03-14		PRJNA375761	SAMN06345455
Cylindrospermopsis raciborskii CENA302		strain: CENA302	1170768	ASM202734v1	GCA_002027345.1	GenBank	NCBI Prokaryotic Genome Annotation Pipeline (PGAP)	Contig	162402	3476418	2017-03-14	3191	PRJNA323576	SAMN05181448
Halomicronema hongdechloris C2206		strain: C2206	1641165	ASM207528v3	GCA_002075285.3	GenBank	Annotation submitted by Prokka	Complete Genome	5577845	5577845	2019-01-25	5323	PRJNA280640	SAMN03466112
Microcystis aeruginosa PCC 7806SL		strain: PCC 7806SL	1903187	ASM209597v1	GCA_002095975.1	GenBank	Annotation submitted by Institute of Hydrobiology, Chinese Academy of Sciences	Complete Genome	5139339	5139339	2017-04-18	5419	PRJNA343379	SAMN05786724
unicellular cyanobacterium SU2		strain: SU2	1981054	croco123	GCA_002110465.1	GenBank		Scaffold	209138	5243303	2017-04-25		PRJNA383479	SAMN06765959
Cylindrospermopsis raciborskii CENA303		strain: CENA303	1170769	ASM211415v1	GCA_002114155.1	GenBank	NCBI Prokaryotic Genome Annotation Pipeline (PGAP)	Contig	135818	3398605	2017-04-28	3140	PRJNA381695	SAMN06579177
Leptolyngbya boryana IAM M-101		strain: IAM M-101	411966	ASM214247v1	GCA_002142475.1	GenBank	Annotation submitted by Graduate School of Bioagricultural Sciences, Nagoya University	Complete Genome	6176364	6803468	2015-02-14	6422	PRJDB706	SAMD00019988
Leptolyngbya boryana dg5		strain: dg5	1260963	ASM214249v1	GCA_002142495.1	GenBank	Annotation submitted by Graduate School of Bioagricultural Sciences, Nagoya University	Complete Genome	6176365	6803469	2015-02-14	6422	PRJDB706	SAMD00019989
Alkalinema sp. CACIAM 70d		isolate: CACIAM 70d	1934309	ASM214840v1	GCA_002148405.1	GenBank	NCBI Prokaryotic Genome Annotation Pipeline (PGAP)	Contig	82256	6461029	2017-05-18	5459	PRJNA361070	SAMN06220072
Synechococcus sp. Lanier		isolate: Lanier	1910957	ASM215152v1	GCA_002151525.1	GenBank	NCBI Prokaryotic Genome Annotation Pipeline (PGAP)	Contig	26395	1475744	2017-05-19	1647	PRJNA342151	SAMN05915837
Nostoc sp. T09		strain: T09	1932621	ASM215469v1	GCA_002154695.1	GenBank	NCBI Prokaryotic Genome Annotation Pipeline (PGAP)	Scaffold	52667	8251853	2017-05-22	7050	PRJNA360300	SAMN06208854
Nostoc sp. 106C		strain: 106C	1932667	ASM215472v1	GCA_002154725.1	GenBank	NCBI Prokaryotic Genome Annotation Pipeline (PGAP)	Contig	83306	8662725	2017-05-22	7184	PRJNA360305	SAMN06208961
Nostoc sp. RF31YmG		strain: RF31YmG	1932668	ASM215518v1	GCA_002155185.1	GenBank	NCBI Prokaryotic Genome Annotation Pipeline (PGAP)	Scaffold	30491	9205737	2017-05-22	7759	PRJNA360315	SAMN06209042
Prochlorococcus sp. HOT_208_60		strain: HOT_208_60	1945637	ASM215656v1	GCA_002156565.1	GenBank	NCBI Prokaryotic Genome Annotation Pipeline (PGAP)	Scaffold	7713	886656	2017-05-22	1206	PRJNA371456	SAMN06290256
Nostocales cyanobacterium HT-58-2		strain: HT-58-2	1940762	ASM216397v1	GCA_002163975.1	GenBank	NCBI Prokaryotic Genome Annotation Pipeline (PGAP)	Complete Genome	7846907	7899568	2017-06-02	6581	PRJNA369278	SAMN06283870
Synechococcus sp. TMED20		isolate: TMED20	1986597	ASM216742v2	GCA_002167425.2	GenBank	NCBI Prokaryotic Genome Annotation Pipeline (PGAP)	Contig	32959	2603842	2018-11-25	2699	PRJNA385857	SAMN06971874
Synechococcus sp. TMED19		isolate: TMED19	1986596	ASM216815v1	GCA_002168155.1	GenBank	NCBI Prokaryotic Genome Annotation Pipeline (PGAP)	Contig	50548	2074877	2017-06-05	2297	PRJNA385857	SAMN06971873
Prochlorococcus sp. TMED223		isolate: TMED223	1986612	ASM216957v2	GCA_002169575.2	GenBank	NCBI Prokaryotic Genome Annotation Pipeline (PGAP)	Contig	14049	1090404	2018-11-25	1143	PRJNA385857	SAMN06972077
Cyanobacteria bacterium TMED229		isolate: TMED229	1986679	ASM216961v1	GCA_002169615.1	GenBank	NCBI Prokaryotic Genome Annotation Pipeline (PGAP)	Contig	55680	1352798	2017-06-05	1414	PRJNA385857	SAMN06972083
Synechococcus sp. TMED205		isolate: TMED205	1986598	ASM217070v1	GCA_002170705.1	GenBank	NCBI Prokaryotic Genome Annotation Pipeline (PGAP)	Contig	35012	1280393	2017-06-05	1394	PRJNA385857	SAMN06972059
Cyanobacteria bacterium TMED177		isolate: TMED177	1986677	ASM217082v1	GCA_002170825.1	GenBank	NCBI Prokaryotic Genome Annotation Pipeline (PGAP)	Contig	26920	1350060	2017-06-05	1462	PRJNA385857	SAMN06972031
Synechococcus sp. TMED155		isolate: TMED155	1986592	ASM217107v2	GCA_002171075.2	GenBank	NCBI Prokaryotic Genome Annotation Pipeline (PGAP)	Contig	45875	1694930	2018-11-25	1847	PRJNA385857	SAMN06972009
Synechococcus sp. TMED66		isolate: TMED66	1986599	ASM217168v2	GCA_002171685.2	GenBank	NCBI Prokaryotic Genome Annotation Pipeline (PGAP)	Contig	22031	739722	2018-11-25	809	PRJNA385857	SAMN06971920
Synechococcus sp. TMED187		isolate: TMED187	1986595	ASM217199v1	GCA_002171995.1	GenBank	NCBI Prokaryotic Genome Annotation Pipeline (PGAP)	Contig	12671	1839991	2017-06-05	1926	PRJNA385857	SAMN06972041
Cyanobacteria bacterium TMED188		isolate: TMED188	1986678	ASM217201v1	GCA_002172015.1	GenBank	NCBI Prokaryotic Genome Annotation Pipeline (PGAP)	Contig	25802	1352759	2017-06-05	1528	PRJNA385857	SAMN06972042
Synechococcus sp. TMED185		isolate: TMED185	1986594	ASM217204v1	GCA_002172045.1	GenBank	NCBI Prokaryotic Genome Annotation Pipeline (PGAP)	Contig	24591	1424566	2017-06-05	1629	PRJNA385857	SAMN06972039
Synechococcus sp. TMED169		isolate: TMED169	1986593	ASM217217v1	GCA_002172175.1	GenBank	NCBI Prokaryotic Genome Annotation Pipeline (PGAP)	Contig	17225	1521245	2017-06-05	1751	PRJNA385857	SAMN06972023
unicellular cyanobacterium SU3		strain: SU3	1982589	croco123Su3	GCA_002172675.1	GenBank		Scaffold	53934	5603457	2017-06-05		PRJNA384303	SAMN06833890
Synechococcus sp. TMED90		isolate: TMED90	1986600	ASM217293v1	GCA_002172935.1	GenBank	NCBI Prokaryotic Genome Annotation Pipeline (PGAP)	Contig	24701	1781048	2017-06-05	1969	PRJNA385857	SAMN06971944
Microcystis aeruginosa FCY-27		strain: FCY-27	1163387	MaFCY27-1.0	GCA_002196405.1	GenBank		Contig	3004	3683099	2017-06-15		PRJNA91061	SAMN07248038
Microcystis aeruginosa FCY-28		strain: FCY-28	1163388	MaFCY28-1.0	GCA_002196425.1	GenBank		Contig	3019	3629438	2017-06-15		PRJNA91063	SAMN07248037
Microcystis aeruginosa NIES-298		strain: NIES-298	449468	MaNIES298-1.0	GCA_002196445.1	GenBank		Contig	3148	3703878	2017-06-15		PRJNA91065	SAMN07248036
Microcystis aeruginosa FCY-26		strain: FCY-26	1150859	MaFCY26-1.0	GCA_002202315.1	GenBank		Contig	2997	3688689	2017-06-20		PRJNA84433	SAMN07247203
cyanobacterium TDX16		strain: TDX16	1503470	ASM221340v1	GCA_002213405.1	GenBank	NCBI Prokaryotic Genome Annotation Pipeline (PGAP)	Scaffold	66700	15333193	2017-06-30	15894	PRJNA382458	SAMN06706618
Leptolyngbya ohadii IS1		strain: IS1	2009322	ASM221503v1	GCA_002215035.1	GenBank		Scaffold	1546434	7902459	2017-07-05		PRJNA389637	SAMN07204499
Nodularia sp. NIES-3585		strain: NIES-3585	1973477	ASM221806v1	GCA_002218065.1	GenBank	Annotation submitted by Toyohashi University of Technology	Scaffold	1022420	5773538	2017-06-23	5101	PRJDB5665	SAMD00079814
Tolypothrix sp. NIES-4075		strain: NIES-4075	2005459	ASM221808v1	GCA_002218085.1	GenBank	Annotation submitted by Toyohashi University of Technology	Scaffold	497905	8254440	2017-06-23	7445	PRJDB5665	SAMD00081171
Cyanobacteria bacterium bin9		isolate: bin9	1919259	ASM223843v1	GCA_002238435.1	GenBank		Contig	12771	2640597	2017-08-01		PRJNA326328	SAMN05959507
Nostoc sp. 'Peltigera membranacea cyanobiont' 213		strain: 213	2014530	ASM224597v1	GCA_002245975.1	GenBank	NCBI Prokaryotic Genome Annotation Pipeline (PGAP)	Scaffold	44531	8331440	2017-08-11	7021	PRJNA389200	SAMN07191895
Nostoc sp. 'Peltigera membranacea cyanobiont' 232		strain: 232	2014531	ASM224598v1	GCA_002245985.1	GenBank	NCBI Prokaryotic Genome Annotation Pipeline (PGAP)	Scaffold	49482	9158766	2017-08-11	8097	PRJNA389202	SAMN07191897
Nostoc sp. 'Peltigera membranacea cyanobiont' 210A		strain: 210A	2014529	ASM224601v1	GCA_002246015.1	GenBank	NCBI Prokaryotic Genome Annotation Pipeline (PGAP)	Scaffold	210557	8325913	2017-08-11	7132	PRJNA389199	SAMN07191894
Pseudanabaena sp. SR411		strain: SR411	1980935	ASM225194v1	GCA_002251945.1	GenBank	NCBI Prokaryotic Genome Annotation Pipeline (PGAP)	Contig	48993	5780027	2017-08-15	5276	PRJNA383344	SAMN06761459
Synechococcus sp. 1G10		strain: 1G10	2025605	ASM225262v1	GCA_002252625.1	GenBank		Contig	170555	3340220	2017-08-15		PRJNA396543	SAMN07427896
Synechococcus sp. MW101C3		strain: MW101C3	210768	ASM225263v1	GCA_002252635.1	GenBank		Contig	294780	3029138	2017-08-15		PRJNA396543	SAMN07427897
Synechococcus sp. 8F6		strain: 8F6	2025606	ASM225266v1	GCA_002252665.1	GenBank		Scaffold	122455	2510697	2017-08-15		PRJNA396543	SAMN07427898
Synechococcus sp. BO 8801		strain: BO 8801	169670	ASM225267v1	GCA_002252675.1	GenBank		Scaffold	99487	3271183	2017-08-15		PRJNA396543	SAMN07427895
Vulcanococcus limneticus LL		strain: LL	2025607	ASM225270v1	GCA_002252705.1	GenBank		Scaffold	57044	3548884	2017-08-15		PRJNA396543	SAMN07427899
Hydrocoleum sp. CS-953		strain: CS-953	1671698	ASM226054v1	GCA_002260545.1	GenBank	NCBI Prokaryotic Genome Annotation Pipeline (PGAP)	Scaffold	6846	8387203	2017-08-18	6488	PRJNA287194	SAMN03777211
Microcystis sp. LSC13-02		isolate: LSC13-02	1895004	ASM228293v1	GCA_002282935.1	GenBank		Scaffold	13064	4276682	2017-08-31		PRJNA340134	SAMN05645814
Microcystis aeruginosa LE3		isolate: LE3	1194489	ASM228294v1	GCA_002282945.1	GenBank		Scaffold	38638	4556918	2017-08-31		PRJNA340013	SAMN05629279
Microcystis wesenbergii LE013-01		isolate: LE013-01	1892905	ASM228295v1	GCA_002282955.1	GenBank		Scaffold	18238	3995650	2017-08-31		PRJNA340089	SAMN05645801
Leptolyngbya sp. BC1307		strain: BC1307	2029589	ASM228673v1	GCA_002286735.1	GenBank		Contig	82349	4916582	2017-09-06		PRJNA399838	SAMN07551813
Geitlerinema sp. FC II		strain: FC II	2028210	ASM228684v1	GCA_002286845.1	GenBank	Annotation submitted by Reliance Industries Limited	Scaffold	18781	6788152	2017-09-06	6697	PRJNA399071	SAMN07522602
Brunnivagina elsteri CCALA 953		strain: CCALA 953	987040	ASM228945v1	GCA_002289455.1	GenBank	NCBI Prokaryotic Genome Annotation Pipeline (PGAP)	Scaffold	13924	7006470	2017-09-11	6155	PRJNA400784	SAMN07573429
Cyanobacteria bacterium UBA999		isolate: UBA999	1947904	ASM229189v1	GCA_002291895.1	GenBank		Scaffold	28771	2776785	2017-09-12		PRJNA348753	SAMN06452145
Cyanobacteria bacterium UBA947		isolate: UBA947	1947903	ASM229327v1	GCA_002293275.1	GenBank		Scaffold	34501	1471887	2017-09-12		PRJNA348753	SAMN06454461
Cyanobacteria bacterium UBA791		isolate: UBA791	1947902	ASM229700v1	GCA_002297005.1	GenBank		Scaffold	28841	1992140	2017-09-12		PRJNA348753	SAMN06455914
Prochlorococcus sp. UBA1269		isolate: UBA1269	1947242	ASM230845v1	GCA_002308455.1	GenBank		Scaffold	7032	1606016	2017-09-18		PRJNA348753	SAMN06451922
Prochlorococcus sp. UBA1273		isolate: UBA1273	1947243	ASM230883v1	GCA_002308835.1	GenBank		Scaffold	6663	1658888	2017-09-18		PRJNA348753	SAMN06454572
Cyanobacteria bacterium UBA1221		isolate: UBA1221	1947873	ASM230942v1	GCA_002309425.1	GenBank		Scaffold	19913	2225495	2017-09-18		PRJNA348753	SAMN06454996
Cyanobacteria bacterium UBA1186		isolate: UBA1186	1947872	ASM230987v1	GCA_002309875.1	GenBank		Scaffold	9244	1611772	2017-09-18		PRJNA348753	SAMN06452490
Cylindrospermopsis raciborskii CYLP		strain: CYLP	2021699	ASM232193v1	GCA_002321935.1	GenBank		Scaffold	57369	3972140	2017-09-21		PRJNA395049	SAMN07370488
Cylindrospermopsis raciborskii CYRF		strain: CYRF	2021698	ASM232194v1	GCA_002321945.1	GenBank		Scaffold	46161	4150048	2017-09-21		PRJNA395050	SAMN07370489
Cyanobacteria bacterium UBA1583		isolate: UBA1583	1947874	ASM232227v1	GCA_002322275.1	GenBank		Scaffold	19498	5347630	2017-09-21		PRJNA348753	SAMN06453087
Prochlorococcus sp. UBA1528		isolate: UBA1528	1947244	ASM232381v1	GCA_002323815.1	GenBank		Scaffold	10290	2059346	2017-09-21		PRJNA348753	SAMN06457348
Pseudanabaena sp. UBA1465		isolate: UBA1465	1947290	ASM232564v1	GCA_002325645.1	GenBank		Scaffold	11835	4519811	2017-09-21		PRJNA348753	SAMN06454073
Cyanobacteria bacterium UBA2566		isolate: UBA2566	1947876	ASM234025v1	GCA_002340255.1	GenBank		Scaffold	34577	5339925	2017-09-22		PRJNA348753	SAMN06454548
Cyanobacteria bacterium UBA2320		isolate: UBA2320	1947875	ASM234512v1	GCA_002345125.1	GenBank		Scaffold	168874	5235624	2017-09-22		PRJNA348753	SAMN06455414
Cyanobacteria bacterium UBA2892		isolate: UBA2892	1947882	ASM234966v1	GCA_002349665.1	GenBank		Scaffold	22672	1670903	2017-09-22		PRJNA348753	SAMN06454927
Cyanobacteria bacterium UBA2883		isolate: UBA2883	1947881	ASM234984v1	GCA_002349845.1	GenBank		Scaffold	87466	2197774	2017-09-22		PRJNA348753	SAMN06457470
Cyanobacteria bacterium UBA2877		isolate: UBA2877	1947880	ASM235028v1	GCA_002350285.1	GenBank		Scaffold	121133	1835586	2017-09-22		PRJNA348753	SAMN06453483
Cyanobacteria bacterium UBA2855		isolate: UBA2855	1947879	ASM235072v1	GCA_002350725.1	GenBank		Scaffold	63945	1809289	2017-09-22		PRJNA348753	SAMN06456495
Cyanobacteria bacterium UBA2813		isolate: UBA2813	1947877	ASM235164v1	GCA_002351645.1	GenBank		Scaffold	35070	2048127	2017-09-25		PRJNA348753	SAMN06455941
Cyanobacteria bacterium UBA2819		isolate: UBA2819	1947878	ASM235274v1	GCA_002352745.1	GenBank		Scaffold	53918	1954761	2017-09-25		PRJNA348753	SAMN06455933
Stanieria sp. NIES-3757		strain: NIES-3757	1807358	ASM235545v1	GCA_002355455.1	GenBank	Annotation submitted by Environment and Life Sciences, Toyohashi University of Technology	Complete Genome	5319768	5463308	2016-03-08	4970	PRJDB4607	SAMD00047668
[Synechococcus] sp. NIES-970		strain: NIES-970	1827144	ASM235621v1	GCA_002356215.1	GenBank	Annotation submitted by National Institute for Environmental Studies	Complete Genome	2836539	3123859	2017-02-08	2994	PRJDB4740	SAMD00051107
Richelia sp. UBA3308		isolate: UBA3308	1947383	ASM236133v1	GCA_002361335.1	GenBank		Scaffold	16680	7972656	2017-09-26		PRJNA348753	SAMN06452848
Cyanobacteria bacterium UBA3301		isolate: UBA3301	1947883	ASM236148v1	GCA_002361485.1	GenBank		Scaffold	73620	1860845	2017-09-26		PRJNA348753	SAMN06452845
Anabaena cylindrica PCC 7122		strain: NIES-19	272123	ASM236795v1	GCA_002367955.1	GenBank	Annotation submitted by Toyohashi University of Technology	Chromosome	1078152	7025636	2017-06-25	6188	PRJDB5665	SAMD00079794
Anabaenopsis circularis NIES-21		strain: NIES-21	1085406	ASM236797v1	GCA_002367975.1	GenBank	Annotation submitted by Toyohashi University of Technology	Chromosome	1822132	7069985	2017-06-25	6130	PRJDB5665	SAMD00079795
Calothrix brevissima NIES-22		strain: NIES-22	1973478	ASM236799v1	GCA_002367995.1	GenBank	Annotation submitted by Toyohashi University of Technology	Chromosome	2118499	9257480	2017-06-25	7392	PRJDB5665	SAMD00079796
Trichormus variabilis NIES-23		strain: NIES-23	1973479	ASM236801v1	GCA_002368015.1	GenBank	Annotation submitted by Toyohashi University of Technology	Chromosome	479334	7472825	2017-06-25	6444	PRJDB5665	SAMD00079797
Nostoc linckia NIES-25		strain: NIES-25	1091006	ASM236803v1	GCA_002368035.1	GenBank	Annotation submitted by Toyohashi University of Technology	Chromosome	685248	8590040	2017-06-25	7031	PRJDB5665	SAMD00079798
Aulosira laxa NIES-50		strain: NIES-50	1541988	ASM236805v1	GCA_002368055.1	GenBank	Annotation submitted by Toyohashi University of Technology	Chromosome	1032652	9353054	2017-06-25	7397	PRJDB5665	SAMD00079799
Sphaerospermopsis kisseleviana NIES-73		strain: NIES-73	1973480	ASM236807v1	GCA_002368075.1	GenBank	Annotation submitted by Toyohashi University of Technology	Chromosome	80565	5609991	2017-06-25	5109	PRJDB5665	SAMD00079800
Calothrix parasitica NIES-267		strain: NIES-267	1973488	ASM236809v1	GCA_002368095.1	GenBank	Annotation submitted by Toyohashi University of Technology	Chromosome	634901	9491741	2017-06-25	7569	PRJDB5665	SAMD00079801
Dolichospermum compactum NIES-806		strain: NIES-806	1973481	ASM236811v1	GCA_002368115.1	GenBank	Annotation submitted by Toyohashi University of Technology	Chromosome	118535	5165988	2017-06-25	4778	PRJDB5665	SAMD00079802
Raphidiopsis curvata NIES-932		strain: NIES-932	1973482	ASM236813v1	GCA_002368135.1	GenBank	Annotation submitted by Toyohashi University of Technology	Chromosome	732925	3431981	2017-06-25	3144	PRJDB5665	SAMD00079803
Nostoc carneum NIES-2107		strain: NIES-2107	1973483	ASM236815v1	GCA_002368155.1	GenBank	Annotation submitted by Toyohashi University of Technology	Chromosome	1224837	9359223	2017-06-25	7596	PRJDB5665	SAMD00079804
Calothrix sp. NIES-2098		strain: NIES-2098	1954171	ASM236817v1	GCA_002368175.1	GenBank	Annotation submitted by Toyohashi University of Technology	Complete Genome	8656060	8878628	2017-06-25	7441	PRJDB5665	SAMD00079805
Calothrix sp. NIES-2100		strain: NIES-2100	1954172	ASM236819v1	GCA_002368195.1	GenBank	Annotation submitted by Toyohashi University of Technology	Chromosome	2204896	9963103	2017-06-25	8005	PRJDB5665	SAMD00079806
Nostoc sp. NIES-2111		strain: NIES-2111	1973475	ASM236821v1	GCA_002368215.1	GenBank	Annotation submitted by Toyohashi University of Technology	Chromosome	6515760	7876755	2017-06-25	6846	PRJDB5665	SAMD00079809
Scytonema sp. HK-05		strain: NIES-2130	1137095	ASM236823v1	GCA_002368235.1	GenBank	Annotation submitted by Toyohashi University of Technology	Chromosome	444273	9762966	2017-06-25	8338	PRJDB5665	SAMD00079811
Leptolyngbya boryana NIES-2135		strain: NIES-2135	1973484	ASM236825v1	GCA_002368255.1	GenBank	Annotation submitted by Toyohashi University of Technology	Complete Genome	6255463	7233668	2017-06-25	6823	PRJDB5665	SAMD00079812
Microchaete diplosiphon NIES-3275		strain: NIES-3275	1973485	ASM236827v1	GCA_002368275.1	GenBank	Annotation submitted by Toyohashi University of Technology	Chromosome	214996	10126555	2017-06-25	8151	PRJDB5665	SAMD00079813
Tolypothrix tenuis PCC 7101		strain: NIES-37	231146	ASM236829v1	GCA_002368295.1	GenBank	Annotation submitted by Toyohashi University of Technology	Chromosome	744139	9352233	2017-06-25	7387	PRJDB5665	SAMD00081165
Fischerella sp. NIES-4106		strain: NIES-4106	2005456	ASM236831v1	GCA_002368315.1	GenBank	Annotation submitted by Toyohashi University of Technology	Chromosome	2751013	7250844	2017-06-25	6254	PRJDB5665	SAMD00081167
Nostoc sp. NIES-4103		strain: NIES-4103	2005458	ASM236833v1	GCA_002368335.1	GenBank	Annotation submitted by Toyohashi University of Technology	Chromosome	216952	8590607	2017-06-25	7032	PRJDB5665	SAMD00081169
Chondrocystis sp. NIES-4102		strain: NIES-4102	2005460	ASM236835v1	GCA_002368355.1	GenBank	Annotation submitted by Toyohashi University of Technology	Complete Genome	4516676	5002520	2017-06-25	4445	PRJDB5665	SAMD00081172
Calothrix sp. NIES-3974		strain: NIES-3974	2005462	ASM236839v1	GCA_002368395.1	GenBank	Annotation submitted by Toyohashi University of Technology	Complete Genome	5985875	5985875	2017-06-25	4869	PRJDB5665	SAMD00081174
Calothrix sp. NIES-4105		strain: NIES-4105	2005463	ASM236841v1	GCA_002368415.1	GenBank	Annotation submitted by Toyohashi University of Technology	Chromosome	8320562	12037678	2017-06-25	10998	PRJDB5665	SAMD00081175
Kalymmatonema gypsitolerans NIES-4073		strain: NIES-4073	2005464	ASM236843v1	GCA_002368435.1	GenBank	Annotation submitted by Toyohashi University of Technology	Chromosome	975715	9848021	2017-06-25	8501	PRJDB5665	SAMD00081176
Calothrix sp. NIES-4071		strain: NIES-4071	2005469	ASM236845v1	GCA_002368455.1	GenBank	Annotation submitted by Toyohashi University of Technology	Complete Genome	11064963	12049274	2017-06-25	11015	PRJDB5665	SAMD00081178
Cyanobacteria bacterium UBA3803		isolate: UBA3803	1947884	ASM236905v1	GCA_002369055.1	GenBank		Scaffold	9909	1546810	2017-09-26		PRJNA348753	SAMN06456097
Richelia intracellularis UBA3481		isolate: UBA3481	1962724	ASM237792v1	GCA_002377925.1	GenBank		Scaffold	57021	3211249	2017-09-27		PRJNA348753	SAMN06452290
Prochlorococcus sp. UBA3467		isolate: UBA3467	1947245	ASM237818v1	GCA_002378185.1	GenBank		Scaffold	9825	2790078	2017-09-27		PRJNA348753	SAMN06452980
Candidatus Atelocyanobacterium thalassa UBA4158		isolate: UBA4158	2028569	ASM238059v1	GCA_002380595.1	GenBank		Scaffold	29588	1447309	2017-09-27		PRJNA348753	SAMN06454008
Cyanobacteria bacterium UBA4093		isolate: UBA4093	1947885	ASM238253v1	GCA_002382535.1	GenBank		Scaffold	99715	3824564	2017-09-27		PRJNA348753	SAMN06456325
Prochlorococcus sp. UBA3999		isolate: UBA3999	1947246	ASM238484v1	GCA_002384845.1	GenBank		Scaffold	7890	1914590	2017-09-28		PRJNA348753	SAMN06456501
Richelia sp. UBA3958		isolate: UBA3958	1947385	ASM238531v1	GCA_002385315.1	GenBank		Scaffold	15020	8011935	2017-09-28		PRJNA348753	SAMN06452267
Richelia sp. UBA3957		isolate: UBA3957	1947384	ASM238534v1	GCA_002385345.1	GenBank		Scaffold	14999	8058255	2017-09-28		PRJNA348753	SAMN06452260
Cyanobacteria bacterium UBA5018		isolate: UBA5018	1947887	ASM239650v1	GCA_002396505.1	GenBank		Scaffold	20439	3045003	2017-09-28		PRJNA348753	SAMN06452430
Cyanobacteria bacterium UBA4641		isolate: UBA4641	1947886	ASM240580v1	GCA_002405805.1	GenBank		Scaffold	25684	2054067	2017-09-28		PRJNA348753	SAMN06452110
Tychonema bourrellyi FEM_GT703		strain: FEM_GT703	2040638	ASM241233v2	GCA_002412335.2	GenBank	NCBI Prokaryotic Genome Annotation Pipeline (PGAP)	Contig	29997	5081867	2017-10-30	4635	PRJNA412323	SAMN07709717
Cyanobacteria bacterium UBA6050		isolate: UBA6050	1947889	ASM242909v1	GCA_002429095.1	GenBank		Scaffold	41159	5400820	2017-10-04		PRJNA348753	SAMN06455371
Cyanobacteria bacterium UBA6047		isolate: UBA6047	1947888	ASM242913v1	GCA_002429135.1	GenBank		Scaffold	78352	5725904	2017-10-04		PRJNA348753	SAMN06450364
Cyanobacteria bacterium UBA6446		isolate: UBA6446	1947891	ASM243840v1	GCA_002438405.1	GenBank		Scaffold	136929	2018013	2017-10-04		PRJNA348753	SAMN06454764
Cyanobacteria bacterium UBA6393		isolate: UBA6393	1947890	ASM243990v1	GCA_002439905.1	GenBank		Scaffold	17308	1470724	2017-10-04		PRJNA348753	SAMN06451117
Cyanobacteria bacterium UBA6984		isolate: UBA6984	1947893	ASM245001v1	GCA_002450015.1	GenBank		Scaffold	32245	1426308	2017-10-05		PRJNA348753	SAMN06454866
Cyanobacteria bacterium UBA6965		isolate: UBA6965	1947892	ASM245030v1	GCA_002450305.1	GenBank		Scaffold	6856	1675115	2017-10-05		PRJNA348753	SAMN06455097
Richelia intracellularis UBA7409		isolate: UBA7409	1962725	ASM247003v1	GCA_002470035.1	GenBank		Scaffold	13115	3046829	2017-10-06		PRJNA348753	SAMN06453146
Cyanobacteria bacterium UBA7373		isolate: UBA7373	1947895	ASM247030v1	GCA_002470305.1	GenBank		Scaffold	9036	1814910	2017-10-06		PRJNA348753	SAMN06457659
Prochlorococcus sp. UBA7370		isolate: UBA7370	1947247	ASM247033v1	GCA_002470335.1	GenBank		Scaffold	6591	1139816	2017-10-06		PRJNA348753	SAMN06457660
Cyanobacteria bacterium UBA7275		isolate: UBA7275	1947894	ASM247235v1	GCA_002472355.1	GenBank		Scaffold	26998	1853819	2017-10-06		PRJNA348753	SAMN06450934
Cyanobacteria bacterium UBA7562		isolate: UBA7562	1947896	ASM247799v1	GCA_002477995.1	GenBank		Scaffold	68703	1845447	2017-10-06		PRJNA348753	SAMN06455057
Prochlorococcus sp. UBA7448		isolate: UBA7448	1947248	ASM247864v1	GCA_002478645.1	GenBank		Scaffold	6356	1485481	2017-10-06		PRJNA348753	SAMN06451649
Cyanobacteria bacterium UBA7778		isolate: UBA7778	1947901	ASM248105v1	GCA_002481055.1	GenBank		Scaffold	21186	1976355	2017-10-06		PRJNA348753	SAMN06453804
Cyanobacteria bacterium UBA7768		isolate: UBA7768	1947900	ASM248122v1	GCA_002481225.1	GenBank		Scaffold	48143	1716013	2017-10-06		PRJNA348753	SAMN06453008
Cyanobacteria bacterium UBA7753		isolate: UBA7753	1947899	ASM248154v1	GCA_002481545.1	GenBank		Scaffold	33098	2107043	2017-10-06		PRJNA348753	SAMN06453515
Cyanobacteria bacterium UBA7733		isolate: UBA7733	1947898	ASM248192v1	GCA_002481925.1	GenBank		Scaffold	39337	1726413	2017-10-06		PRJNA348753	SAMN06456539
Cyanobacteria bacterium UBA7694		isolate: UBA7694	1947897	ASM248270v1	GCA_002482705.1	GenBank		Scaffold	7812	4121753	2017-10-06		PRJNA348753	SAMN06453383
Prochlorococcus sp. UBA7854		isolate: UBA7854	1947249	ASM250020v1	GCA_002500205.1	GenBank		Scaffold	7888	1658297	2017-10-10		PRJNA348753	SAMN06451535
Nostoc linckia z18		strain: z18	1628752	ASM260792v1	GCA_002607925.1	GenBank	NCBI Prokaryotic Genome Annotation Pipeline (PGAP)	Scaffold	60559	8898113	2017-10-20	7416	PRJNA274736	SAMN03338913
Nostoc linckia z2		strain: z2	1628741	ASM260795v1	GCA_002607955.1	GenBank	NCBI Prokaryotic Genome Annotation Pipeline (PGAP)	Scaffold	78562	9011414	2017-10-20	7620	PRJNA274736	SAMN03338898
Nostoc linckia z1		strain: z1	1612423	ASM260796v1	GCA_002607965.1	GenBank	NCBI Prokaryotic Genome Annotation Pipeline (PGAP)	Scaffold	92647	9033951	2017-10-20	7628	PRJNA274736	SAMN03338897
Nostoc linckia z3		strain: z3	1628742	ASM260801v1	GCA_002608015.1	GenBank	NCBI Prokaryotic Genome Annotation Pipeline (PGAP)	Scaffold	100750	8984433	2017-10-20	7565	PRJNA274736	SAMN03338900
Nostoc linckia z4		strain: z4	1628743	ASM260807v1	GCA_002608075.1	GenBank	NCBI Prokaryotic Genome Annotation Pipeline (PGAP)	Scaffold	111017	8997966	2017-10-20	7576	PRJNA274736	SAMN03338901
Nostoc linckia z6		strain: z6	1628744	ASM260810v1	GCA_002608105.1	GenBank	NCBI Prokaryotic Genome Annotation Pipeline (PGAP)	Scaffold	108283	9014207	2017-10-20	7569	PRJNA274736	SAMN03338903
Nostoc linckia z7		strain: z7	1628745	ASM260813v1	GCA_002608135.1	GenBank	NCBI Prokaryotic Genome Annotation Pipeline (PGAP)	Scaffold	67411	9038860	2017-10-20	7645	PRJNA274736	SAMN03338899
Nostoc linckia z8		strain: z8	1628746	ASM260814v1	GCA_002608145.1	GenBank	NCBI Prokaryotic Genome Annotation Pipeline (PGAP)	Scaffold	51065	9054479	2017-10-20	7633	PRJNA274736	SAMN03338904
Nostoc linckia z9		strain: z9	1628747	ASM260822v1	GCA_002608225.1	GenBank	NCBI Prokaryotic Genome Annotation Pipeline (PGAP)	Scaffold	49380	8951761	2017-10-20	7502	PRJNA274736	SAMN03338905
Nostoc linckia z13		strain: z13	1628748	ASM260827v1	GCA_002608275.1	GenBank	NCBI Prokaryotic Genome Annotation Pipeline (PGAP)	Scaffold	30329	9177463	2017-10-20	7753	PRJNA274736	SAMN03338908
Nostoc linckia z16		strain: z16	1628751	ASM260832v1	GCA_002608325.1	GenBank	NCBI Prokaryotic Genome Annotation Pipeline (PGAP)	Scaffold	50294	9936114	2017-10-20	8603	PRJNA274736	SAMN03338911
Nostoc linckia z14		strain: z14	1628749	ASM260834v1	GCA_002608345.1	GenBank	NCBI Prokaryotic Genome Annotation Pipeline (PGAP)	Scaffold	42821	8997043	2017-10-20	7532	PRJNA274736	SAMN03338909
Nostoc linckia z15		strain: z15	1628750	ASM260838v1	GCA_002608385.1	GenBank	NCBI Prokaryotic Genome Annotation Pipeline (PGAP)	Contig	24782	9597019	2017-10-20	8262	PRJNA274736	SAMN03338910
Nostoc sp. 'Peltigera malacea cyanobiont' DB3992		isolate: DB3992	1206980	ASM263175v1	GCA_002631755.1	GenBank	NCBI Prokaryotic Genome Annotation Pipeline (PGAP)	Scaffold	13867	8521473	2017-10-23	8082	PRJNA389205	SAMN07192327
Synechococcus sp. CPC35		isolate: CPC35	2024880	ASM268417v1	GCA_002684175.1	GenBank	NCBI Prokaryotic Genome Annotation Pipeline (PGAP)	Contig	12252	1625852	2017-10-24	1716	PRJNA391943	SAMN07620137
Synechococcus sp. CPC100		isolate: CPC100	2024879	ASM268551v1	GCA_002685515.1	GenBank	NCBI Prokaryotic Genome Annotation Pipeline (PGAP)	Contig	30743	1142703	2017-10-24	1284	PRJNA391943	SAMN07620136
Cyanobium sp. ARS6		isolate: ARS6	2024869	ASM268711v1	GCA_002687115.1	GenBank	NCBI Prokaryotic Genome Annotation Pipeline (PGAP)	Contig	18255	2186662	2017-10-24	2388	PRJNA391943	SAMN07618604
Prochlorococcus sp. MED630		isolate: MED630	2024876	ASM268978v1	GCA_002689785.1	GenBank	NCBI Prokaryotic Genome Annotation Pipeline (PGAP)	Contig	23880	1285346	2017-10-24	1446	PRJNA391943	SAMN07619792
Synechococcus sp. ARS1019		isolate: ARS1019	2024878	ASM269032v1	GCA_002690325.1	GenBank	NCBI Prokaryotic Genome Annotation Pipeline (PGAP)	Contig	51072	2260210	2017-10-24	2486	PRJNA391943	SAMN07620135
Synechococcus sp. MED650		isolate: MED650	2024882	ASM269134v1	GCA_002691345.1	GenBank	NCBI Prokaryotic Genome Annotation Pipeline (PGAP)	Contig	24584	1803804	2017-10-24	2038	PRJNA391943	SAMN07620139
Cyanobium sp. MED195		isolate: MED195	2024870	ASM269194v1	GCA_002691945.1	GenBank	NCBI Prokaryotic Genome Annotation Pipeline (PGAP)	Contig	16742	1306460	2017-10-24	1378	PRJNA391943	SAMN07618605
Prochlorococcus sp. MED105		isolate: MED105	2024875	ASM269238v1	GCA_002692385.1	GenBank	NCBI Prokaryotic Genome Annotation Pipeline (PGAP)	Contig	15766	966148	2017-10-24	1098	PRJNA391943	SAMN07619791
Synechococcus sp. EAC657		isolate: EAC657	2024881	ASM269328v1	GCA_002693285.1	GenBank	NCBI Prokaryotic Genome Annotation Pipeline (PGAP)	Contig	55695	2189188	2017-10-24	2406	PRJNA391943	SAMN07620138
Synechococcus sp. NAT40		isolate: NAT40	2024884	ASM269850v1	GCA_002698505.1	GenBank	NCBI Prokaryotic Genome Annotation Pipeline (PGAP)	Contig	39340	2213321	2017-10-24	2455	PRJNA391943	SAMN07620141
Synechococcus sp. MED850		isolate: MED850	2024883	ASM270076v1	GCA_002700765.1	GenBank	NCBI Prokaryotic Genome Annotation Pipeline (PGAP)	Contig	53213	1935913	2017-10-24	2096	PRJNA391943	SAMN07620140
Cyanobium sp. MED843		isolate: MED843	2024871	ASM270089v1	GCA_002700895.1	GenBank	NCBI Prokaryotic Genome Annotation Pipeline (PGAP)	Contig	26643	1472163	2017-10-24	1602	PRJNA391943	SAMN07618606
Cyanobium sp. NAT70		isolate: NAT70	2024872	ASM270137v1	GCA_002701375.1	GenBank	NCBI Prokaryotic Genome Annotation Pipeline (PGAP)	Contig	49924	3000427	2017-10-24	2949	PRJNA391943	SAMN07618607
Synechococcus sp. SAT82		isolate: SAT82	2024887	ASM270671v1	GCA_002706715.1	GenBank	NCBI Prokaryotic Genome Annotation Pipeline (PGAP)	Contig	26413	1036905	2017-10-25	1151	PRJNA391943	SAMN07620144
Cyanobium sp. SAT1300		isolate: SAT1300	2024874	ASM271440v1	GCA_002714405.1	GenBank	NCBI Prokaryotic Genome Annotation Pipeline (PGAP)	Contig	19877	1082607	2017-10-25	1179	PRJNA391943	SAMN07618609
Prochlorococcus sp. SP3034		isolate: SP3034	2024877	ASM272020v1	GCA_002720205.1	GenBank	NCBI Prokaryotic Genome Annotation Pipeline (PGAP)	Contig	56418	792564	2017-10-25	849	PRJNA391943	SAMN07619793
Synechococcus sp. BDU 130192		strain: BDU 130192	2042059	ASM272123v1	GCA_002721235.1	GenBank		Scaffold	176178	3257113	2017-10-25		PRJNA412967	SAMN07733358
Synechococcus sp. RS344		isolate: RS344	2024886	ASM272484v1	GCA_002724845.1	GenBank	NCBI Prokaryotic Genome Annotation Pipeline (PGAP)	Contig	17262	1343288	2017-10-26	1575	PRJNA391943	SAMN07620143
Cyanobium sp. RS427		isolate: RS427	2024873	ASM272895v1	GCA_002728955.1	GenBank	NCBI Prokaryotic Genome Annotation Pipeline (PGAP)	Contig	11291	1406456	2017-10-26	1638	PRJNA391943	SAMN07618608
Synechococcus sp. NP17		isolate: NP17	2024885	ASM272983v1	GCA_002729835.1	GenBank	NCBI Prokaryotic Genome Annotation Pipeline (PGAP)	Contig	25245	2232102	2017-10-26	2327	PRJNA391943	SAMN07620142
Cyanobacterium aponinum IPPAS B-1201		strain: IPPAS B-1201	2047986	ASM273600v1	GCA_002736005.1	GenBank	NCBI Prokaryotic Genome Annotation Pipeline (PGAP)	Contig	93055	4268827	2017-10-29	3649	PRJNA415147	SAMN07816679
Synechococcus sp. Baikal-G1		isolate: Baikal-G1	2026890	ASM273730v1	GCA_002737305.1	GenBank	NCBI Prokaryotic Genome Annotation Pipeline (PGAP)	Contig	13114	1786691	2017-10-30	1935	PRJNA396997	SAMN07460796
Cyanobium sp. Baikal-G2		isolate: Baikal-G2	2026889	ASM273750v1	GCA_002737505.1	GenBank	NCBI Prokaryotic Genome Annotation Pipeline (PGAP)	Contig	7700	1166823	2017-10-30	1408	PRJNA396997	SAMN07460811
Limnothrix sp. PR1529		strain: PR1529	1704291	ASM274202v1	GCA_002742025.1	GenBank	NCBI Prokaryotic Genome Annotation Pipeline (PGAP)	Scaffold	50277	4586650	2017-11-02	3888	PRJNA293407	SAMN04002600
Gloeocapsopsis sp. IPPAS B-1203		strain: IPPAS B-1203	2049454	ASM274997v1	GCA_002749975.1	GenBank	NCBI Prokaryotic Genome Annotation Pipeline (PGAP)	Contig	398834	5914154	2017-11-04	5374	PRJNA415142	SAMN07816539
Parathermosynechococcus lividus PCC 6715		strain: PCC 6715	1917166	ASM275493v1	GCA_002754935.1	GenBank	NCBI Prokaryotic Genome Annotation Pipeline (PGAP)	Complete Genome	2659739	2659739	2017-11-06	2513	PRJNA352894	SAMN06008796
Synechococcus sp. 65AY6Li		strain: 65AY6Li	1351840	ASM276034v1	GCA_002760345.1	GenBank	NCBI Prokaryotic Genome Annotation Pipeline (PGAP)	Scaffold	65299	2933219	2017-11-07	2741	PRJNA209725	SAMN07981244
Synechococcus sp. 60AY4M2		strain: 60AY4M2	1353262	ASM276037v1	GCA_002760375.1	GenBank	NCBI Prokaryotic Genome Annotation Pipeline (PGAP)	Scaffold	45553	3162818	2017-11-07	2709	PRJNA210214	SAMN07981243
Synechococcus sp. 63AY4M1		strain: 63AY4M1	1353263	ASM276039v1	GCA_002760395.1	GenBank	NCBI Prokaryotic Genome Annotation Pipeline (PGAP)	Scaffold	44116	3158777	2017-11-07	2657	PRJNA210215	SAMN07981242
Synechococcus sp. 65AY6A5		strain: 65AY6A5	1353265	ASM276041v1	GCA_002760415.1	GenBank	NCBI Prokaryotic Genome Annotation Pipeline (PGAP)	Scaffold	41596	2981827	2017-11-07	2684	PRJNA210217	SAMN07981246
Synechococcus sp. 65AY640		strain: 65AY640	1353264	ASM276044v1	GCA_002760445.1	GenBank	NCBI Prokaryotic Genome Annotation Pipeline (PGAP)	Scaffold	44537	3161008	2017-11-07	2660	PRJNA210216	SAMN07981241
Synechococcus sp. 63AY4M2		strain: 63AY4M2	1353266	ASM276047v1	GCA_002760475.1	GenBank	NCBI Prokaryotic Genome Annotation Pipeline (PGAP)	Scaffold	48973	3093974	2017-11-07	2667	PRJNA210218	SAMN07981245
Elainella saxicola E1		isolate: E1	1809277	ASM279683v1	GCA_002796835.1	GenBank		Contig	73085	8702141	2017-11-27		PRJNA313515	SAMN04525178
Prochlorococcus marinus str. XMU1401		strain: XMU1401	2052594	ASM281294v1	GCA_002812945.1	GenBank	NCBI Prokaryotic Genome Annotation Pipeline (PGAP)	Contig	224121	1614308	2017-11-16	1817	PRJNA417169	SAMN07978064
Nostoc flagelliforme CCNUN1		strain: CCNUN1	2038116	ASM281357v1	GCA_002813575.1	GenBank	Annotation submitted by Central China Normal University	Complete Genome	8363872	10231233	2017-12-07	11105	PRJNA407846	SAMN07658063
Cyanobacterium sp. HL-69		isolate: HL-69	2054282	ASM281389v1	GCA_002813895.1	GenBank	Annotation submitted by Pacific Northwest National Laboratroy	Complete Genome	3155247	3296945	2017-12-07	3099	PRJNA283228	SAMN05326725
Cyanobacteria bacterium M5B4		isolate: M5B4	2054928	ASM286153v1	GCA_002861535.1	GenBank	NCBI Prokaryotic Genome Annotation Pipeline (PGAP)	Contig	15234	2699762	2018-01-04	2875	PRJNA296849	SAMN07968698
cyanobacterium Cyano2		isolate: Cyano2	2065057	ASM286260v1	GCA_002862605.1	GenBank		Contig	5573	5528370	2018-01-04		PRJNA421797	SAMN08158032
cyanobacterium Cyano1		isolate: Cyano1	2065058	ASM286310v1	GCA_002863105.1	GenBank		Contig	6006	2100103	2018-01-04		PRJNA421797	SAMN08158031
Fischerella thermalis WC246		strain: WC246	1521408	ASM287018v1	GCA_002870185.1	GenBank	NCBI Prokaryotic Genome Annotation Pipeline (PGAP)	Scaffold	24999	5369433	2018-01-10	4623	PRJNA322208	SAMN05157466
Fischerella thermalis WC559		strain: WC559	1521426	ASM287019v1	GCA_002870195.1	GenBank	NCBI Prokaryotic Genome Annotation Pipeline (PGAP)	Scaffold	10003	5270127	2018-01-10	4564	PRJNA322208	SAMN05157476
Fischerella thermalis WC441		strain: WC441	1521419	ASM287020v1	GCA_002870205.1	GenBank	NCBI Prokaryotic Genome Annotation Pipeline (PGAP)	Scaffold	11924	5506947	2018-01-10	4919	PRJNA322208	SAMN05157470
Fischerella thermalis WC217		strain: WC217	1521406	ASM287024v1	GCA_002870245.1	GenBank	NCBI Prokaryotic Genome Annotation Pipeline (PGAP)	Scaffold	865	5672409	2018-01-10	5003	PRJNA322208	SAMN05157464
Fischerella thermalis WC213		strain: WC213	1521405	ASM287025v1	GCA_002870255.1	GenBank	NCBI Prokaryotic Genome Annotation Pipeline (PGAP)	Scaffold	19361	5351095	2018-01-10	4615	PRJNA322208	SAMN05157463
Fischerella thermalis WC119		strain: WC119	1891707	ASM287026v1	GCA_002870265.1	GenBank	NCBI Prokaryotic Genome Annotation Pipeline (PGAP)	Scaffold	44018	5343510	2018-01-10	4533	PRJNA322208	SAMN05157461
Fischerella thermalis WC157		strain: WC157	1891708	ASM287030v1	GCA_002870305.1	GenBank	NCBI Prokaryotic Genome Annotation Pipeline (PGAP)	Scaffold	42177	5375759	2018-01-10	4572	PRJNA322208	SAMN05157478
Fischerella thermalis WC538		strain: WC538	1891710	ASM287032v1	GCA_002870325.1	GenBank	NCBI Prokaryotic Genome Annotation Pipeline (PGAP)	Scaffold	37452	5411116	2018-01-10	4634	PRJNA322208	SAMN05157473
Fischerella thermalis WC341		strain: WC341	1521413	ASM287034v1	GCA_002870345.1	GenBank	NCBI Prokaryotic Genome Annotation Pipeline (PGAP)	Scaffold	30066	5398744	2018-01-10	4614	PRJNA322208	SAMN05157477
Fischerella thermalis WC558		strain: WC558	1521425	ASM287036v1	GCA_002870365.1	GenBank	NCBI Prokaryotic Genome Annotation Pipeline (PGAP)	Scaffold	18237	5282445	2018-01-10	4550	PRJNA322208	SAMN05157475
Fischerella thermalis WC542		strain: WC542	1891711	ASM287038v1	GCA_002870385.1	GenBank	NCBI Prokaryotic Genome Annotation Pipeline (PGAP)	Scaffold	7637	5493527	2018-01-10	4898	PRJNA322208	SAMN05157474
Fischerella thermalis WC527		strain: WC527	1891709	ASM287040v1	GCA_002870405.1	GenBank	NCBI Prokaryotic Genome Annotation Pipeline (PGAP)	Scaffold	36134	5405800	2018-01-10	4614	PRJNA322208	SAMN05157472
Fischerella thermalis WC442		strain: WC442	1521420	ASM287041v1	GCA_002870415.1	GenBank	NCBI Prokaryotic Genome Annotation Pipeline (PGAP)	Scaffold	19297	5311703	2018-01-10	4601	PRJNA322208	SAMN05157471
Fischerella thermalis WC344		strain: WC344	1521415	ASM287044v1	GCA_002870445.1	GenBank	NCBI Prokaryotic Genome Annotation Pipeline (PGAP)	Scaffold	32037	5426915	2018-01-10	4630	PRJNA322208	SAMN05157468
Fischerella thermalis WC249		strain: WC249	1521410	ASM287046v1	GCA_002870465.1	GenBank	NCBI Prokaryotic Genome Annotation Pipeline (PGAP)	Scaffold	24655	5327607	2018-01-10	4584	PRJNA322208	SAMN05157467
Fischerella thermalis WC439		strain: WC439	1521418	ASM287047v1	GCA_002870475.1	GenBank	NCBI Prokaryotic Genome Annotation Pipeline (PGAP)	Scaffold	29899	5336250	2018-01-10	4546	PRJNA322208	SAMN05157469
Fischerella thermalis WC245		strain: WC245	1521407	ASM287050v1	GCA_002870505.1	GenBank	NCBI Prokaryotic Genome Annotation Pipeline (PGAP)	Scaffold	26061	5304471	2018-01-10	4504	PRJNA322208	SAMN05157465
Fischerella thermalis WC1110		strain: WC1110	1891706	ASM287052v1	GCA_002870525.1	GenBank	NCBI Prokaryotic Genome Annotation Pipeline (PGAP)	Scaffold	38359	5399690	2018-01-10	4613	PRJNA322208	SAMN05157462
Fischerella thermalis WC114		strain: WC114	1521403	ASM287054v1	GCA_002870545.1	GenBank	NCBI Prokaryotic Genome Annotation Pipeline (PGAP)	Scaffold	49638	5332626	2018-01-10	4530	PRJNA322208	SAMN05157459
Fischerella thermalis CCMEE 5268		strain: CCMEE 5268	2019662	ASM287056v1	GCA_002870565.1	GenBank	NCBI Prokaryotic Genome Annotation Pipeline (PGAP)	Scaffold	26362	5913697	2018-01-10	4918	PRJNA322208	SAMN07256027
Fischerella thermalis CCMEE 5273		strain: CCMEE 5273	2019663	ASM287058v1	GCA_002870585.1	GenBank	NCBI Prokaryotic Genome Annotation Pipeline (PGAP)	Scaffold	10640	6104484	2018-01-10	5558	PRJNA322208	SAMN07256026
Fischerella thermalis CCMEE 5319		strain: CCMEE 5319	2019665	ASM287060v1	GCA_002870605.1	GenBank	NCBI Prokaryotic Genome Annotation Pipeline (PGAP)	Contig	4062	6252881	2018-01-10	5898	PRJNA322208	SAMN07256024
Fischerella thermalis CCMEE 5282		strain: CCMEE 5282	2019664	ASM287061v1	GCA_002870615.1	GenBank	NCBI Prokaryotic Genome Annotation Pipeline (PGAP)	Scaffold	21752	5341442	2018-01-10	4716	PRJNA322208	SAMN07256025
Fischerella thermalis CCMEE 5198		strain: CCMEE 5198	2019667	ASM287063v1	GCA_002870635.1	GenBank	NCBI Prokaryotic Genome Annotation Pipeline (PGAP)	Scaffold	8942	5074053	2018-01-10	4513	PRJNA322208	SAMN07256022
Fischerella muscicola CCMEE 5323		strain: CCMEE 5323	2019572	ASM287066v1	GCA_002870665.1	GenBank	NCBI Prokaryotic Genome Annotation Pipeline (PGAP)	Scaffold	13571	6758464	2018-01-10	5913	PRJNA322208	SAMN07256021
Fischerella thermalis CCMEE 5318		strain: CCMEE 5318	2019666	ASM287067v1	GCA_002870675.1	GenBank	NCBI Prokaryotic Genome Annotation Pipeline (PGAP)	Scaffold	10219	6197867	2018-01-10	5363	PRJNA322208	SAMN07256023
Fischerella thermalis BR2B		strain: BR2B	2019668	ASM287070v1	GCA_002870705.1	GenBank	NCBI Prokaryotic Genome Annotation Pipeline (PGAP)	Scaffold	25557	5321124	2018-01-10	4532	PRJNA322208	SAMN07256020
Fischerella thermalis CCMEE 5330		strain: CCMEE 5330	2019670	ASM287072v1	GCA_002870725.1	GenBank	NCBI Prokaryotic Genome Annotation Pipeline (PGAP)	Contig	12411	5725024	2018-01-10	4945	PRJNA322208	SAMN07256018
Fischerella thermalis CCMEE 5205		strain: CCMEE 5205	2019671	ASM287074v1	GCA_002870745.1	GenBank	NCBI Prokaryotic Genome Annotation Pipeline (PGAP)	Scaffold	11593	6241889	2018-01-10	5258	PRJNA322208	SAMN07256017
Fischerella thermalis CCMEE 5208		strain: CCMEE 5208	2019669	ASM287075v1	GCA_002870755.1	GenBank	NCBI Prokaryotic Genome Annotation Pipeline (PGAP)	Scaffold	20209	5356884	2018-01-10	4572	PRJNA322208	SAMN07256019
Fischerella thermalis CCMEE 5201		strain: CCMEE 5201	2019672	ASM287078v1	GCA_002870785.1	GenBank	NCBI Prokaryotic Genome Annotation Pipeline (PGAP)	Scaffold	11945	6721469	2018-01-10	5783	PRJNA322208	SAMN07256016
Fischerella thermalis CCMEE 5194		strain: CCMEE 5194	2026246	ASM287079v1	GCA_002870795.1	GenBank	NCBI Prokaryotic Genome Annotation Pipeline (PGAP)	Scaffold	12578	5168941	2018-01-10	4501	PRJNA322208	SAMN07457260
Fischerella thermalis CCMEE 5196		strain: CCMEE 5196	2026245	ASM287082v1	GCA_002870825.1	GenBank	NCBI Prokaryotic Genome Annotation Pipeline (PGAP)	Scaffold	3306	4995964	2018-01-10	4814	PRJNA322208	SAMN07457261
Fischerella thermalis CCMEE 5328		strain: CCMEE 5328	2026247	ASM287084v1	GCA_002870845.1	GenBank	NCBI Prokaryotic Genome Annotation Pipeline (PGAP)	Contig	4439	4837129	2018-01-10	4619	PRJNA322208	SAMN07457259
Cylindrospermopsis raciborskii C07		strain: C07	2014886	ASM289312v1	GCA_002893125.1	GenBank	NCBI Prokaryotic Genome Annotation Pipeline (PGAP)	Scaffold	63774	3984544	2018-01-19	3899	PRJNA390899	SAMN07252348
Cylindrospermopsis raciborskii C04		strain: C04	2014885	ASM289314v1	GCA_002893145.1	GenBank	NCBI Prokaryotic Genome Annotation Pipeline (PGAP)	Scaffold	66514	3954657	2018-01-19	3859	PRJNA390899	SAMN07252189
Cylindrospermopsis raciborskii C03		strain: C03	2014884	ASM289315v1	GCA_002893155.1	GenBank	NCBI Prokaryotic Genome Annotation Pipeline (PGAP)	Scaffold	65255	3950189	2018-01-19	3843	PRJNA390899	SAMN07252175
Cylindrospermopsis raciborskii S14		strain: S14	2014883	ASM289318v1	GCA_002893185.1	GenBank	NCBI Prokaryotic Genome Annotation Pipeline (PGAP)	Scaffold	26590	3867562	2018-01-19	3896	PRJNA390899	SAMN07252152
Cylindrospermopsis raciborskii S07		strain: S07	2014881	ASM289320v1	GCA_002893205.1	GenBank	NCBI Prokaryotic Genome Annotation Pipeline (PGAP)	Scaffold	55570	3872123	2018-01-19	3807	PRJNA390899	SAMN07252150
Cylindrospermopsis raciborskii S10		strain: S10	2014882	ASM289321v1	GCA_002893215.1	GenBank	NCBI Prokaryotic Genome Annotation Pipeline (PGAP)	Scaffold	45771	3872876	2018-01-19	3822	PRJNA390899	SAMN07252151
Cylindrospermopsis raciborskii S06		strain: S06	2014880	ASM289324v1	GCA_002893245.1	GenBank	NCBI Prokaryotic Genome Annotation Pipeline (PGAP)	Scaffold	68516	3895260	2018-01-19	3757	PRJNA390899	SAMN07252149
Cylindrospermopsis raciborskii S05		strain: S05	2014879	ASM289326v1	GCA_002893265.1	GenBank	NCBI Prokaryotic Genome Annotation Pipeline (PGAP)	Scaffold	65096	3874245	2018-01-19	3758	PRJNA390899	SAMN07252148
Cylindrospermopsis raciborskii S01		strain: S01	2014878	ASM289328v1	GCA_002893285.1	GenBank	NCBI Prokaryotic Genome Annotation Pipeline (PGAP)	Scaffold	74120	3839098	2018-01-19	3701	PRJNA390899	SAMN07252147
Nostoc sp. CENA543		strain: CENA543	1869241	ASM289687v1	GCA_002896875.1	GenBank	NCBI Prokaryotic Genome Annotation Pipeline (PGAP)	Complete Genome	6990729	7207640	2018-01-24	6074	PRJNA401388	SAMN07604078
Nostoc cycadae WK-1		strain: WK-1	1861711	NcycadaeWK-1_v1	GCA_002897135.1	GenBank	Annotation submitted by NODAI Genome Research Center, Tokyo University of Agriculture	Scaffold	95699	6994461	2017-12-22	5539	PRJDB4931	SAMD00053836
Microcystis aeruginosa NIES-298		strain: NIES-298	449468	ASM289727v1	GCA_002897275.1	GenBank	Annotation submitted by Laboratory of Marine Microbiology, Graduate school of Agriculture, Kyoto university	Scaffold	57680	4923814	2018-01-09	4789	PRJDB6373	SAMD00094578
Microcystis aeruginosa NIES-298		strain: NIES-298	449468	ASM289731v1	GCA_002897315.1	GenBank	Annotation submitted by National Institute for Environmental Studies	Scaffold	170461	4957478	2017-12-21	4587	PRJNA340219	SAMN05710194
Euhalothece sp. KZN 001		strain: KZN 001	1884791	ASM290021v1	GCA_002900215.1	GenBank	NCBI Prokaryotic Genome Annotation Pipeline (PGAP)	Scaffold	4979	5113178	2018-01-25	5247	PRJNA335957	SAMN05467874
Pseudanabaena sp. BC1403		strain: BC1403	2043171	ASM291458v1	GCA_002914585.1	GenBank		Contig	159958	5509651	2018-02-02		PRJNA413398	SAMN07741527
Microcystis aeruginosa NIES-87		strain: NIES-87	449440	ASM293383v1	GCA_002933835.1	GenBank	Annotation submitted by National Institute for Environmental Studies	Scaffold	126089	4947287	2018-01-25	4399	PRJDB6597	SAMD00107617
Cuspidothrix issatschenkoi CHARLIE-1		strain: CHARLIE-1	2052836	ASM293400v1	GCA_002934005.1	GenBank	NCBI Prokaryotic Genome Annotation Pipeline (PGAP)	Scaffold	27527	4547138	2018-02-21	4206	PRJNA417380	SAMN07985535
Chroococcidiopsis sp. TS-821		strain: TS-821	1378066	ASM293930v1	GCA_002939305.1	GenBank	NCBI Prokaryotic Genome Annotation Pipeline (PGAP)	Contig	569273	5234993	2018-02-23	4668	PRJNA373905	SAMN06318515
Nostoc sp. 'Peltigera membranacea cyanobiont' N6		strain: N6	1261031	ASM294973v1	GCA_002949735.1	GenBank	Annotation submitted by University of Iceland	Complete Genome	8214648	8898590	2018-02-26	7483	PRJNA279350	SAMN03445855
Nostoc sp. 'Lobaria pulmonaria (5183) cyanobiont'		strain: 5183	1618022	ASM294979v1	GCA_002949795.1	GenBank	Annotation submitted by University of Iceland	Complete Genome	7061466	7339908	2018-02-26	6371	PRJNA275880	SAMN03354403
Gloeocapsopsis dulcis AAB1 = 1H9		strain: AAB1	1433147	ASM296486v1	GCA_002964865.1	GenBank		Contig	73596	5443570	2018-02-28		PRJNA434181	SAMN08537728
filamentous cyanobacterium CCP2		strain: CCP2	2107700	ASM300361v1	GCA_003003615.1	GenBank	NCBI Prokaryotic Genome Annotation Pipeline (PGAP)	Contig	18744	6951120	2018-03-15	6473	PRJNA436169	SAMN08617412
Phormidesmis priestleyi ULC007		strain: ULC007	1920490	ASM300369v1	GCA_003003695.1	GenBank	NCBI Prokaryotic Genome Annotation Pipeline (PGAP)	Contig	126390	5714281	2018-03-15	5441	PRJNA436169	SAMN08617406
filamentous cyanobacterium Phorm 46		strain: Phorm 46	2107705	ASM300371v1	GCA_003003715.1	GenBank	NCBI Prokaryotic Genome Annotation Pipeline (PGAP)	Scaffold	7683	5590158	2018-03-15	5375	PRJNA436169	SAMN08617405
filamentous cyanobacterium Phorm 6		strain: Phorm 6	2107706	ASM300372v1	GCA_003003725.1	GenBank	NCBI Prokaryotic Genome Annotation Pipeline (PGAP)	Scaffold	18642	6644697	2018-03-15	6004	PRJNA436169	SAMN08617404
Merismopedia glauca CCAP 1448/3		strain: CCAP 1448/3	1296344	ASM300377v1	GCA_003003775.1	GenBank	NCBI Prokaryotic Genome Annotation Pipeline (PGAP)	Contig	33638	5204926	2018-03-15	4826	PRJNA436169	SAMN08617403
Stenomitos frigidus ULC18		strain: ULC18	2107698	ASM300379v1	GCA_003003795.1	GenBank	NCBI Prokaryotic Genome Annotation Pipeline (PGAP)	Scaffold	77129	6984011	2018-03-15	6232	PRJNA436169	SAMN08617402
Chroococcidiopsis cubana CCALA 043		strain: CCALA 043	2107689	ASM300383v1	GCA_003003835.1	GenBank	NCBI Prokaryotic Genome Annotation Pipeline (PGAP)	Scaffold	11182	7571187	2018-03-15	7411	PRJNA436169	SAMN08617399
Chamaesiphon polymorphus CCALA 037		strain: CCALA 037	2107692	ASM300384v1	GCA_003003845.1	GenBank	NCBI Prokaryotic Genome Annotation Pipeline (PGAP)	Contig	10823	6089525	2018-03-15	5801	PRJNA436169	SAMN08617397
Chlorogloea sp. CCALA 695		strain: CCALA 695	2107693	ASM300388v1	GCA_003003885.1	GenBank	NCBI Prokaryotic Genome Annotation Pipeline (PGAP)	Scaffold	74961	5226129	2018-03-15	5163	PRJNA436169	SAMN08617398
filamentous cyanobacterium CCP1		strain: CCP1	2107703	ASM300391v1	GCA_003003915.1	GenBank	NCBI Prokaryotic Genome Annotation Pipeline (PGAP)	Contig	3666	4172575	2018-03-15	4497	PRJNA436169	SAMN08617409
Aphanothece cf. minutissima CCALA 015		strain: CCALA 015	2107695	ASM300392v1	GCA_003003925.1	GenBank	NCBI Prokaryotic Genome Annotation Pipeline (PGAP)	Contig	274152	3218882	2018-03-15	3205	PRJNA436169	SAMN08617395
Pleurocapsa sp. CCALA 161		strain: CCALA 161	2107688	ASM300399v1	GCA_003003995.1	GenBank	NCBI Prokaryotic Genome Annotation Pipeline (PGAP)	Scaffold	40201	5365828	2018-03-15	5057	PRJNA436169	SAMN08617407
Cyanosarcina cf. burmensis CCALA 770		strain: CCALA 770	2107697	ASM300401v1	GCA_003004015.1	GenBank	NCBI Prokaryotic Genome Annotation Pipeline (PGAP)	Scaffold	54984	7549128	2018-03-15	6782	PRJNA436169	SAMN08617401
Aphanothece hegewaldii CCALA 016		strain: CCALA 016	2107694	ASM300778v1	GCA_003007785.1	GenBank	NCBI Prokaryotic Genome Annotation Pipeline (PGAP)	Contig	126362	5442671	2018-03-18	5053	PRJNA436169	SAMN08617396
Synechococcus lacustris str. Tous		strain: Tous	1910958	ASM301112v1	GCA_003011125.1	GenBank	NCBI Prokaryotic Genome Annotation Pipeline (PGAP)	Scaffold	26976	2668880	2018-03-19	3014	PRJNA435996	SAMN08610144
Cyanobium usitatum str. Tous		strain: Tous	2116684	ASM301188v1	GCA_003011885.1	GenBank	NCBI Prokaryotic Genome Annotation Pipeline (PGAP)	Contig	172391	2515215	2018-03-19	2627	PRJNA435996	SAMN08610141
Cyanothece sp. BG0011		strain: BG0011	2082950	ASM301381v1	GCA_003013815.1	GenBank		Contig	40896	5603048	2018-03-22		PRJNA433162	SAMN08470889
Chroococcidiopsis sp. CCALA 051		strain: CCALA 051	869949	ASM301510v1	GCA_003015105.1	GenBank	NCBI Prokaryotic Genome Annotation Pipeline (PGAP)	Contig	39800	6674288	2018-03-25	6057	PRJNA436169	SAMN08617400
Synechocystis sp. IPPAS B-1465		strain: IPPAS B-1465	2116702	ASM301522v1	GCA_003015225.1	GenBank	NCBI Prokaryotic Genome Annotation Pipeline (PGAP)	Complete Genome	3574310	3950993	2018-03-26	3729	PRJNA438225	SAMN08708127
filamentous cyanobacterium CCP5		strain: CCP5	2107701	ASM301778v1	GCA_003017785.1	GenBank	NCBI Prokaryotic Genome Annotation Pipeline (PGAP)	Contig	7428	5297092	2018-03-26	5410	PRJNA436169	SAMN08617411
filamentous cyanobacterium CCT1		strain: CCT1	2107702	ASM301785v1	GCA_003017855.1	GenBank	NCBI Prokaryotic Genome Annotation Pipeline (PGAP)	Contig	19521	6859684	2018-03-26	6348	PRJNA436169	SAMN08617410
filamentous cyanobacterium CCP4		strain: CCP4	2107699	ASM301897v1	GCA_003018975.1	GenBank	NCBI Prokaryotic Genome Annotation Pipeline (PGAP)	Contig	12455	6578962	2018-03-26	6272	PRJNA436169	SAMN08617413
Microcystis sp. MC19		strain: MC19	1967666	ASM301973v1	GCA_003019735.1	GenBank	NCBI Prokaryotic Genome Annotation Pipeline (PGAP)	Complete Genome	5020243	5020243	2018-03-27	5063	PRJNA378573	SAMN06554445
Cyanobacteria bacterium SW_9_47_5		isolate: SW_9_47_5	1919145	ASM302137v1	GCA_003021375.1	GenBank	NCBI Prokaryotic Genome Annotation Pipeline (PGAP)	Scaffold	1344	313498	2018-03-27	474	PRJNA351262	SAMN06020744
Cyanobacteria bacterium SW_5_48_44		isolate: SW_5_48_44	1919140	ASM302140v1	GCA_003021405.1	GenBank	NCBI Prokaryotic Genome Annotation Pipeline (PGAP)	Scaffold	19235	3596515	2018-03-27	3562	PRJNA351262	SAMN06020740
Cyanobacteria bacterium SW_12_48_29		isolate: SW_12_48_29	1919138	ASM302142v1	GCA_003021425.1	GenBank	NCBI Prokaryotic Genome Annotation Pipeline (PGAP)	Scaffold	22095	3588247	2018-03-27	3530	PRJNA351262	SAMN06020739
Cyanobacteria bacterium SW_11_48_12		isolate: SW_11_48_12	1919137	ASM302143v1	GCA_003021435.1	GenBank	NCBI Prokaryotic Genome Annotation Pipeline (PGAP)	Scaffold	16758	3549959	2018-03-27	3563	PRJNA351262	SAMN06020738
Cyanobacteria bacterium QS_9_48_30		isolate: QS_9_48_30	1919135	ASM302146v1	GCA_003021465.1	GenBank	NCBI Prokaryotic Genome Annotation Pipeline (PGAP)	Scaffold	19058	3531454	2018-03-27	3511	PRJNA351262	SAMN06020736
Cyanobacteria bacterium QS_6_48_18		isolate: QS_6_48_18	1919131	ASM302148v1	GCA_003021485.1	GenBank	NCBI Prokaryotic Genome Annotation Pipeline (PGAP)	Scaffold	22617	3648828	2018-03-27	3598	PRJNA351262	SAMN06020734
Cyanobacteria bacterium QS_4_48_99		isolate: QS_4_48_99	1919129	ASM302150v1	GCA_003021505.1	GenBank	NCBI Prokaryotic Genome Annotation Pipeline (PGAP)	Scaffold	23629	3624283	2018-03-27	3589	PRJNA351262	SAMN06020732
Cyanobacteria bacterium QH_8_48_120		isolate: QH_8_48_120	1919125	ASM302152v1	GCA_003021525.1	GenBank	NCBI Prokaryotic Genome Annotation Pipeline (PGAP)	Scaffold	16162	3517514	2018-03-27	3474	PRJNA351262	SAMN06020728
Cyanobacteria bacterium QH_3_48_40		isolate: QH_3_48_40	1919122	ASM302153v1	GCA_003021535.1	GenBank	NCBI Prokaryotic Genome Annotation Pipeline (PGAP)	Scaffold	20254	3609395	2018-03-27	3559	PRJNA351262	SAMN06020725
Cyanobacteria bacterium QH_2_48_84		isolate: QH_2_48_84	1919121	ASM302154v1	GCA_003021545.1	GenBank	NCBI Prokaryotic Genome Annotation Pipeline (PGAP)	Scaffold	19936	3727101	2018-03-27	3682	PRJNA351262	SAMN06020724
Cyanobacteria bacterium QH_10_48_56		isolate: QH_10_48_56	1919120	ASM302158v1	GCA_003021585.1	GenBank	NCBI Prokaryotic Genome Annotation Pipeline (PGAP)	Scaffold	16947	3515505	2018-03-27	3480	PRJNA351262	SAMN06020723
Cyanobacteria bacterium QH_1_48_107		isolate: QH_1_48_107	1919119	ASM302160v1	GCA_003021605.1	GenBank	NCBI Prokaryotic Genome Annotation Pipeline (PGAP)	Scaffold	17432	3592038	2018-03-27	3529	PRJNA351262	SAMN06020722
Cyanobacteria bacterium SW_8_48_13		isolate: SW_8_48_13	1919143	ASM302182v1	GCA_003021825.1	GenBank	NCBI Prokaryotic Genome Annotation Pipeline (PGAP)	Scaffold	19503	3414957	2018-03-27	3388	PRJNA351262	SAMN06020743
Cyanobacteria bacterium SW_6_48_11		isolate: SW_6_48_11	1919141	ASM302184v1	GCA_003021845.1	GenBank	NCBI Prokaryotic Genome Annotation Pipeline (PGAP)	Scaffold	14942	3356380	2018-03-27	3363	PRJNA351262	SAMN06020741
Cyanobacteria bacterium QS_7_48_42		isolate: QS_7_48_42	1919132	ASM302185v1	GCA_003021855.1	GenBank	NCBI Prokaryotic Genome Annotation Pipeline (PGAP)	Scaffold	20718	3362150	2018-03-27	3295	PRJNA351262	SAMN06020735
Cyanobacteria bacterium QS_3_48_167		isolate: QS_3_48_167	1919128	ASM302188v1	GCA_003021885.1	GenBank	NCBI Prokaryotic Genome Annotation Pipeline (PGAP)	Scaffold	22794	3587793	2018-03-27	3546	PRJNA351262	SAMN06020731
Cyanobacteria bacterium SW_9_44_58		isolate: SW_9_44_58	1919144	ASM302190v1	GCA_003021905.1	GenBank	NCBI Prokaryotic Genome Annotation Pipeline (PGAP)	Scaffold	32898	2940196	2018-03-27	2871	PRJNA351262	SAMN06020721
Cyanobacteria bacterium QH_9_48_43		isolate: QH_9_48_43	1919126	ASM302192v1	GCA_003021925.1	GenBank	NCBI Prokaryotic Genome Annotation Pipeline (PGAP)	Scaffold	17700	3983561	2018-03-27	3934	PRJNA351262	SAMN06020729
Cyanobacteria bacterium SW_4_48_29		isolate: SW_4_48_29	1919139	ASM302209v1	GCA_003022095.1	GenBank	NCBI Prokaryotic Genome Annotation Pipeline (PGAP)	Scaffold	22717	3242298	2018-03-27	3209	PRJNA351262	SAMN06020747
Cyanobacteria bacterium QS_8_64_29		isolate: QS_8_64_29	1919134	ASM302212v1	GCA_003022125.1	GenBank	NCBI Prokaryotic Genome Annotation Pipeline (PGAP)	Scaffold	42111	2219720	2018-03-27	2304	PRJNA351262	SAMN06020746
Cyanobacteria bacterium QS_8_48_54		isolate: QS_8_48_54	1919133	ASM302214v1	GCA_003022145.1	GenBank	NCBI Prokaryotic Genome Annotation Pipeline (PGAP)	Scaffold	17408	3537684	2018-03-27	3512	PRJNA351262	SAMN06020745
Cyanobacteria bacterium SW_7_48_12		isolate: SW_7_48_12	1919142	ASM302216v1	GCA_003022165.1	GenBank	NCBI Prokaryotic Genome Annotation Pipeline (PGAP)	Scaffold	16885	3530138	2018-03-27	3529	PRJNA351262	SAMN06020742
Cyanobacteria bacterium SW_10_48_33		isolate: SW_10_48_33	1919136	ASM302217v1	GCA_003022175.1	GenBank	NCBI Prokaryotic Genome Annotation Pipeline (PGAP)	Scaffold	21865	3606870	2018-03-27	3568	PRJNA351262	SAMN06020737
Cyanobacteria bacterium QS_5_48_63		isolate: QS_5_48_63	1919130	ASM302220v1	GCA_003022205.1	GenBank	NCBI Prokaryotic Genome Annotation Pipeline (PGAP)	Scaffold	17318	3456096	2018-03-27	3415	PRJNA351262	SAMN06020733
Cyanobacteria bacterium QS_1_48_34		isolate: QS_1_48_34	1919127	ASM302222v1	GCA_003022225.1	GenBank	NCBI Prokaryotic Genome Annotation Pipeline (PGAP)	Scaffold	19289	3482447	2018-03-27	3424	PRJNA351262	SAMN06020730
Cyanobacteria bacterium QH_7_48_89		isolate: QH_7_48_89	1919124	ASM302224v1	GCA_003022245.1	GenBank	NCBI Prokaryotic Genome Annotation Pipeline (PGAP)	Scaffold	14604	3518731	2018-03-27	3505	PRJNA351262	SAMN06020727
Cyanobacteria bacterium QH_6_48_35		isolate: QH_6_48_35	1919123	ASM302226v1	GCA_003022265.1	GenBank	NCBI Prokaryotic Genome Annotation Pipeline (PGAP)	Scaffold	21431	3626649	2018-03-27	3562	PRJNA351262	SAMN06020726
filamentous cyanobacterium CCP3		strain: CCP3	2107704	ASM302238v1	GCA_003022385.1	GenBank	NCBI Prokaryotic Genome Annotation Pipeline (PGAP)	Contig	15406	5775884	2018-03-27	5409	PRJNA436169	SAMN08617408
cyanobacterium G8-9		strain: G8-9	2137193	ASM303080v1	GCA_003030805.1	GenBank	NCBI Prokaryotic Genome Annotation Pipeline (PGAP)	Scaffold	3169	380587	2018-04-02	517	PRJNA445218	SAMN08771242
Nodularia spumigena UHCC 0039		strain: UHCC 0039	1914872	ASM305447v1	GCA_003054475.1	GenBank	Annotation submitted by Universtiy of Helsinki	Complete Genome	5294286	5386612	2018-04-17	2394	PRJNA352241	SAMN05967630
Arthrospira sp. TJSD092		strain: TJSD092	2153484	ASM306080v1	GCA_003060805.1	GenBank		Complete Genome	6434389	6434389	2018-04-23		PRJNA448786	SAMN08865926
Microcystis sp. 0824		strain: 0824	1502726	ASM311247v1	GCA_003112475.1	GenBank	Annotation submitted by Akita Prefectural University	Scaffold	122683	4103170	2018-02-20	4233	PRJDB5766	SAMD00080457
Nostoc commune NIES-4072		strain: NIES-4072	2005467	ASM311389v1	GCA_003113895.1	GenBank	Annotation submitted by Toyohashi University of Technology	Scaffold	404848	8198700	2018-04-04	7492	PRJDB5665	SAMD00081170
Synechococcus sp. XM-24		isolate: XM-24	1979185	ASM314958v1	GCA_003149585.1	GenBank	NCBI Prokaryotic Genome Annotation Pipeline (PGAP)	Contig	342367	2376968	2018-05-23	2556	PRJNA445564	SAMN08724830
Nostoc sp. 3335mG		strain: 3335mG	2204170	ASM318586v1	GCA_003185865.1	GenBank	NCBI Prokaryotic Genome Annotation Pipeline (PGAP)	Scaffold	22491	9234549	2018-06-04	9073	PRJNA472998	SAMN09257966
Microcystis aeruginosa Sj		strain: Sj	1979544	ASM320655v1	GCA_003206555.1	GenBank	Annotation submitted by University of Tsukuba	Scaffold	33153	4617322	2018-06-08	4234	PRJDB5694	SAMD00078610
Microcystis aeruginosa NIES-1211		strain: NIES-1211	449534	ASM320662v1	GCA_003206625.1	GenBank	Annotation submitted by University of Tsukuba	Scaffold	41868	4738389	2018-06-08	4509	PRJDB6334	SAMD00093602
Prochlorococcus marinus XMU1408		strain: XMU1408	2213228	ASM320805v1	GCA_003208055.1	GenBank	NCBI Prokaryotic Genome Annotation Pipeline (PGAP)	Contig	377251	1795147	2018-06-12	1933	PRJNA474570	SAMN09355241
Prochlorococcus marinus XMU1403		strain: XMU1403	2213229	ASM320806v1	GCA_003208065.1	GenBank	NCBI Prokaryotic Genome Annotation Pipeline (PGAP)	Contig	335809	1746033	2018-06-12	1904	PRJNA474570	SAMN09355240
Prochlorococcus sp. AG-686-P16		isolate: AG-686-P16	2162219	ASM320869v1	GCA_003208695.1	GenBank		Contig	14299	832312	2018-06-12		PRJNA445865	SAMN08886673
Prochlorococcus sp. AG-686-P11		isolate: AG-686-P11	2162218	ASM320871v1	GCA_003208715.1	GenBank		Contig	8180	348188	2018-06-12		PRJNA445865	SAMN08886672
Prochlorococcus sp. AG-686-I20		isolate: AG-686-I20	2162216	ASM320873v1	GCA_003208735.1	GenBank		Contig	16489	499721	2018-06-12		PRJNA445865	SAMN08886666
Synechococcus sp. AG-686-C23		isolate: AG-686-C23	2161974	ASM320875v1	GCA_003208755.1	GenBank		Contig	14434	569328	2018-06-12		PRJNA445865	SAMN08886663
Synechococcus sp. AG-686-A03		isolate: AG-686-A03	2161960	ASM320877v1	GCA_003208775.1	GenBank		Contig	29805	1558360	2018-06-12		PRJNA445865	SAMN08886659
Prochlorococcus sp. AG-683-N17		isolate: AG-683-N17	2162213	ASM320879v1	GCA_003208795.1	GenBank		Contig	13934	581479	2018-06-12		PRJNA445865	SAMN08886656
Synechococcus sp. AG-683-B03		isolate: AG-683-B03	2161969	ASM320881v1	GCA_003208815.1	GenBank		Contig	14105	1109525	2018-06-12		PRJNA445865	SAMN08886650
Synechococcus sp. AG-683-C23		isolate: AG-683-C23	2161958	ASM320883v1	GCA_003208835.1	GenBank		Contig	51784	1914326	2018-06-12		PRJNA445865	SAMN08886652
Prochlorococcus sp. AG-679-N20		isolate: AG-679-N20	2162547	ASM320884v1	GCA_003208845.1	GenBank		Contig	33058	1313915	2018-06-12		PRJNA445865	SAMN08886642
Prochlorococcus sp. AG-679-M23		isolate: AG-679-M23	2162381	ASM320887v1	GCA_003208875.1	GenBank		Contig	205765	1645990	2018-06-12		PRJNA445865	SAMN08886640
Prochlorococcus sp. AG-679-K21		isolate: AG-679-K21	2162379	ASM320888v1	GCA_003208885.1	GenBank		Contig	28376	1072530	2018-06-12		PRJNA445865	SAMN08886638
Synechococcus sp. AG-679-B21		isolate: AG-679-B21	2161953	ASM320891v1	GCA_003208915.1	GenBank		Contig	19819	1025533	2018-06-12		PRJNA445865	SAMN08886633
Prochlorococcus sp. AG-676-P23		isolate: AG-676-P23	2162377	ASM320893v1	GCA_003208935.1	GenBank		Contig	34950	1178708	2018-06-12		PRJNA445865	SAMN08886629
Prochlorococcus sp. AG-676-O21		isolate: AG-676-O21	2162374	ASM320895v1	GCA_003208955.1	GenBank		Contig	34846	1225825	2018-06-12		PRJNA445865	SAMN08886626
Synechococcus sp. AG-676-F02		isolate: AG-676-F02	2161952	ASM320897v1	GCA_003208975.1	GenBank		Contig	20504	1527331	2018-06-12		PRJNA445865	SAMN08886621
Prochlorococcus sp. AG-673-P17		isolate: AG-673-P17	2162545	ASM320899v1	GCA_003208995.1	GenBank		Contig	23303	648779	2018-06-12		PRJNA445865	SAMN08886615
Synechococcus sp. AG-673-D02		isolate: AG-673-D02	2161927	ASM320900v1	GCA_003209005.1	GenBank		Contig	65533	2201799	2018-06-12		PRJNA445865	SAMN08886605
Synechococcus sp. AG-673-B08		isolate: AG-673-B08	2161947	ASM320903v1	GCA_003209035.1	GenBank		Contig	26314	1566036	2018-06-12		PRJNA445865	SAMN08886604
Prochlorococcus sp. AG-670-O13		isolate: AG-670-O13	2162362	ASM320905v1	GCA_003209055.1	GenBank		Contig	26662	1060280	2018-06-12		PRJNA445865	SAMN08886598
Prochlorococcus sp. AG-670-N10		isolate: AG-670-N10	2162358	ASM320906v1	GCA_003209065.1	GenBank		Contig	49436	1447806	2018-06-12		PRJNA445865	SAMN08886594
Prochlorococcus sp. AG-670-L16		isolate: AG-670-L16	2162355	ASM320909v1	GCA_003209095.1	GenBank		Contig	20873	556390	2018-06-12		PRJNA445865	SAMN08886591
Prochlorococcus sp. AG-670-J16		isolate: AG-670-J16	2162351	ASM320911v1	GCA_003209115.1	GenBank		Contig	44148	1283623	2018-06-12		PRJNA445865	SAMN08886587
Synechococcus sp. AG-670-D07		isolate: AG-670-D07	2161941	ASM320913v1	GCA_003209135.1	GenBank		Contig	19175	1514310	2018-06-12		PRJNA445865	SAMN08886583
Synechococcus sp. AG-670-F22		isolate: AG-670-F22	2161943	ASM320915v1	GCA_003209155.1	GenBank		Contig	66708	1971543	2018-06-12		PRJNA445865	SAMN08886585
Synechococcus sp. AG-670-B23		isolate: AG-670-B23	2161940	ASM320916v1	GCA_003209165.1	GenBank		Contig	37791	2266122	2018-06-12		PRJNA445865	SAMN08886582
Synechococcus sp. AG-670-A19		isolate: AG-670-A19	2161939	ASM320921v1	GCA_003209215.1	GenBank		Contig	13239	1348818	2018-06-12		PRJNA445865	SAMN08886581
Prochlorococcus sp. AG-463-P23		isolate: AG-463-P23	2162349	ASM320923v1	GCA_003209235.1	GenBank		Contig	17610	823439	2018-06-12		PRJNA445865	SAMN08886569
Prochlorococcus sp. AG-463-P14		isolate: AG-463-P14	2162348	ASM320927v1	GCA_003209275.1	GenBank		Contig	25500	1135631	2018-06-12		PRJNA445865	SAMN08886568
Prochlorococcus sp. AG-463-L06		isolate: AG-463-L06	2162346	ASM320929v1	GCA_003209295.1	GenBank		Contig	37953	791672	2018-06-12		PRJNA445865	SAMN08886566
Prochlorococcus sp. AG-463-N15		isolate: AG-463-N15	2162347	ASM320930v1	GCA_003209305.1	GenBank		Contig	20212	840300	2018-06-12		PRJNA445865	SAMN08886567
Prochlorococcus sp. AG-463-D13		isolate: AG-463-D13	2162340	ASM320935v1	GCA_003209355.1	GenBank		Contig	16250	551271	2018-06-12		PRJNA445865	SAMN08886560
Prochlorococcus sp. AG-459-N19		isolate: AG-459-N19	2162535	ASM320937v1	GCA_003209375.1	GenBank		Contig	79698	1329883	2018-06-12		PRJNA445865	SAMN08886550
Prochlorococcus sp. AG-459-J14		isolate: AG-459-J14	2162532	ASM320941v1	GCA_003209415.1	GenBank		Contig	28585	1090331	2018-06-12		PRJNA445865	SAMN08886547
Prochlorococcus sp. AG-459-E08		isolate: AG-459-E08	2162531	ASM320942v1	GCA_003209425.1	GenBank		Contig	47413	1136400	2018-06-12		PRJNA445865	SAMN08886546
Prochlorococcus sp. AG-459-C18		isolate: AG-459-C18	2162529	ASM320945v1	GCA_003209455.1	GenBank		Contig	14816	896699	2018-06-12		PRJNA445865	SAMN08886544
Prochlorococcus sp. AG-459-B06		isolate: AG-459-B06	2162528	ASM320947v1	GCA_003209475.1	GenBank		Contig	59322	1181521	2018-06-12		PRJNA445865	SAMN08886543
Prochlorococcus sp. AG-455-O05		isolate: AG-455-O05	2162333	ASM320949v1	GCA_003209495.1	GenBank		Contig	13454	769298	2018-06-12		PRJNA445865	SAMN08886539
Prochlorococcus sp. AG-459-A09		isolate: AG-459-A09	2162527	ASM320950v1	GCA_003209505.1	GenBank		Contig	51041	1511323	2018-06-12		PRJNA445865	SAMN08886542
Prochlorococcus sp. AG-455-B05		isolate: AG-455-B05	2162329	ASM320953v1	GCA_003209535.1	GenBank		Contig	19399	931365	2018-06-12		PRJNA445865	SAMN08886535
Synechococcus sp. AG-450-M17		isolate: AG-450-M17	2161936	ASM320955v1	GCA_003209555.1	GenBank		Contig	62037	790263	2018-06-12		PRJNA445865	SAMN08886534
Prochlorococcus sp. AG-449-J16		isolate: AG-449-J16	2162525	ASM320956v1	GCA_003209565.1	GenBank		Contig	49735	1322195	2018-06-12		PRJNA445865	SAMN08886529
Prochlorococcus sp. AG-449-G23		isolate: AG-449-G23	2162524	ASM320958v1	GCA_003209585.1	GenBank		Contig	69766	1406930	2018-06-12		PRJNA445865	SAMN08886528
Prochlorococcus sp. AG-449-D22		isolate: AG-449-D22	2162523	ASM320961v1	GCA_003209615.1	GenBank		Contig	15173	627479	2018-06-12		PRJNA445865	SAMN08886527
Prochlorococcus sp. AG-442-M23		isolate: AG-442-M23	2162323	ASM320965v1	GCA_003209655.1	GenBank		Contig	188955	1634928	2018-06-12		PRJNA445865	SAMN08886515
Prochlorococcus sp. AG-442-N07		isolate: AG-442-N07	2162324	ASM320967v1	GCA_003209675.1	GenBank		Contig	90452	1443471	2018-06-12		PRJNA445865	SAMN08886516
Prochlorococcus sp. AG-442-D10		isolate: AG-442-D10	2162521	ASM320971v1	GCA_003209715.1	GenBank		Contig	126138	1568271	2018-06-12		PRJNA445865	SAMN08886514
Prochlorococcus sp. AG-436-N08		isolate: AG-436-N08	2162317	ASM320973v1	GCA_003209735.1	GenBank		Contig	40836	849890	2018-06-12		PRJNA445865	SAMN08886505
Prochlorococcus sp. AG-436-C14		isolate: AG-436-C14	2162312	ASM320975v1	GCA_003209755.1	GenBank		Contig	101747	1721468	2018-06-12		PRJNA445865	SAMN08886496
Prochlorococcus sp. AG-436-O09		isolate: AG-436-O09	2162318	ASM320977v1	GCA_003209775.1	GenBank		Contig	34306	1191806	2018-06-12		PRJNA445865	SAMN08886506
Prochlorococcus sp. AG-436-C05		isolate: AG-436-C05	2162310	ASM320979v1	GCA_003209795.1	GenBank		Contig	51187	1136101	2018-06-12		PRJNA445865	SAMN08886494
Prochlorococcus sp. AG-432-O20		isolate: AG-432-O20	2162306	ASM320981v1	GCA_003209815.1	GenBank		Contig	7683	440284	2018-06-12		PRJNA445865	SAMN08886487
Prochlorococcus sp. AG-432-G10		isolate: AG-432-G10	2162517	ASM320983v1	GCA_003209835.1	GenBank		Contig	15515	397565	2018-06-12		PRJNA445865	SAMN08886484
Prochlorococcus sp. AG-432-D09		isolate: AG-432-D09	2162305	ASM320985v1	GCA_003209855.1	GenBank		Contig	20077	882702	2018-06-12		PRJNA445865	SAMN08886481
Prochlorococcus sp. AG-429-P21		isolate: AG-429-P21	2162303	ASM320997v1	GCA_003209975.1	GenBank		Contig	148363	270893	2018-06-12		PRJNA445865	SAMN08886469
Prochlorococcus sp. AG-429-A02		isolate: AG-429-A02	2162299	ASM320999v1	GCA_003209995.1	GenBank		Contig	7121	352670	2018-06-12		PRJNA445865	SAMN08886465
Prochlorococcus sp. AG-424-P23		isolate: AG-424-P23	2162298	ASM321013v1	GCA_003210135.1	GenBank		Contig	62147	1453684	2018-06-12		PRJNA445865	SAMN08886451
Prochlorococcus sp. AG-424-E18		isolate: AG-424-E18	2162295	ASM321015v1	GCA_003210155.1	GenBank		Contig	104505	1453179	2018-06-12		PRJNA445865	SAMN08886443
Prochlorococcus sp. AG-424-A14		isolate: AG-424-A14	2162294	ASM321017v1	GCA_003210175.1	GenBank		Contig	47005	1253221	2018-06-12		PRJNA445865	SAMN08886442
Prochlorococcus sp. AG-686-P21		isolate: AG-686-P21	2162220	ASM321019v1	GCA_003210195.1	GenBank		Contig	9061	480860	2018-06-12		PRJNA445865	SAMN08886674
Prochlorococcus sp. AG-686-P08		isolate: AG-686-P08	2162388	ASM321021v1	GCA_003210215.1	GenBank		Contig	18926	941462	2018-06-12		PRJNA445865	SAMN08886671
Prochlorococcus sp. AG-686-O05		isolate: AG-686-O05	2162387	ASM321023v1	GCA_003210235.1	GenBank		Contig	20688	1088813	2018-06-12		PRJNA445865	SAMN08886670
Prochlorococcus sp. AG-686-L16		isolate: AG-686-L16	2162385	ASM321025v1	GCA_003210255.1	GenBank		Contig	20871	644424	2018-06-12		PRJNA445865	SAMN08886668
Prochlorococcus sp. AG-686-M10		isolate: AG-686-M10	2162386	ASM321027v1	GCA_003210275.1	GenBank		Contig	16832	1172240	2018-06-12		PRJNA445865	SAMN08886669
Prochlorococcus sp. AG-686-J21		isolate: AG-686-J21	2162217	ASM321028v1	GCA_003210285.1	GenBank		Contig	115573	1577724	2018-06-12		PRJNA445865	SAMN08886667
Synechococcus sp. AG-686-F08		isolate: AG-686-F08	2161976	ASM321031v1	GCA_003210315.1	GenBank		Contig	46754	1578770	2018-06-12		PRJNA445865	SAMN08886665
Synechococcus sp. AG-686-D09		isolate: AG-686-D09	2161975	ASM321033v1	GCA_003210335.1	GenBank		Contig	27436	786300	2018-06-12		PRJNA445865	SAMN08886664
Synechococcus sp. AG-686-C21		isolate: AG-686-C21	2161973	ASM321034v1	GCA_003210345.1	GenBank		Contig	14940	1053969	2018-06-12		PRJNA445865	SAMN08886662
Synechococcus sp. AG-686-B21		isolate: AG-686-B21	2161961	ASM321037v1	GCA_003210375.1	GenBank		Contig	32518	1849691	2018-06-12		PRJNA445865	SAMN08886661
Synechococcus sp. AG-686-A05		isolate: AG-686-A05	2161972	ASM321038v1	GCA_003210385.1	GenBank		Contig	38323	269552	2018-06-12		PRJNA445865	SAMN08886660
Prochlorococcus sp. AG-683-O20		isolate: AG-683-O20	2162215	ASM321041v1	GCA_003210415.1	GenBank		Contig	19248	416977	2018-06-12		PRJNA445865	SAMN08886658
Prochlorococcus sp. AG-683-O15		isolate: AG-683-O15	2162214	ASM321043v1	GCA_003210435.1	GenBank		Contig	39647	1063781	2018-06-12		PRJNA445865	SAMN08886657
Prochlorococcus sp. AG-683-K15		isolate: AG-683-K15	2162212	ASM321045v1	GCA_003210455.1	GenBank		Contig	40171	783804	2018-06-12		PRJNA445865	SAMN08886655
Synechococcus sp. AG-683-G11		isolate: AG-683-G11	2161971	ASM321047v1	GCA_003210475.1	GenBank		Contig	62928	1287575	2018-06-12		PRJNA445865	SAMN08886654
Synechococcus sp. AG-683-F20		isolate: AG-683-F20	2161959	ASM321049v1	GCA_003210495.1	GenBank		Contig	19174	972807	2018-06-12		PRJNA445865	SAMN08886653
Synechococcus sp. AG-683-B21		isolate: AG-683-B21	2161970	ASM321051v1	GCA_003210515.1	GenBank		Contig	25865	1434371	2018-06-12		PRJNA445865	SAMN08886651
Synechococcus sp. AG-683-A22		isolate: AG-683-A22	2161957	ASM321053v1	GCA_003210535.1	GenBank		Contig	13205	1031668	2018-06-12		PRJNA445865	SAMN08886649
Synechococcus sp. AG-683-A03		isolate: AG-683-A03	2161956	ASM321055v1	GCA_003210555.1	GenBank		Contig	15019	1541395	2018-06-12		PRJNA445865	SAMN08886648
Synechococcus sp. AG-683-A02		isolate: AG-683-A02	2161955	ASM321056v1	GCA_003210565.1	GenBank		Contig	7819	696769	2018-06-12		PRJNA445865	SAMN08886647
Prochlorococcus sp. AG-679-O20		isolate: AG-679-O20	2162384	ASM321059v1	GCA_003210595.1	GenBank		Contig	24253	929447	2018-06-12		PRJNA445865	SAMN08886644
Prochlorococcus sp. AG-679-N22		isolate: AG-679-N22	2162383	ASM321061v1	GCA_003210615.1	GenBank		Contig	26388	1086122	2018-06-12		PRJNA445865	SAMN08886643
Prochlorococcus sp. AG-679-N02		isolate: AG-679-N02	2162382	ASM321062v1	GCA_003210625.1	GenBank		Contig	33775	1061470	2018-06-12		PRJNA445865	SAMN08886641
Prochlorococcus sp. AG-679-M10		isolate: AG-679-M10	2162380	ASM321065v1	GCA_003210655.1	GenBank		Contig	82124	1007628	2018-06-12		PRJNA445865	SAMN08886639
Prochlorococcus sp. AG-679-I23		isolate: AG-679-I23	2162378	ASM321067v1	GCA_003210675.1	GenBank		Contig	55815	1470552	2018-06-12		PRJNA445865	SAMN08886637
Prochlorococcus sp. AG-679-P15		isolate: AG-679-P15	2162210	ASM321069v1	GCA_003210695.1	GenBank		Contig	27230	1077894	2018-06-12		PRJNA445865	SAMN08886645
Synechococcus sp. AG-679-E23		isolate: AG-679-E23	2161968	ASM321070v1	GCA_003210705.1	GenBank		Contig	53288	1993060	2018-06-12		PRJNA445865	SAMN08886636
Synechococcus sp. AG-679-D13		isolate: AG-679-D13	2161954	ASM321073v1	GCA_003210735.1	GenBank		Contig	47634	2062147	2018-06-12		PRJNA445865	SAMN08886635
Synechococcus sp. AG-679-C18		isolate: AG-679-C18	2161967	ASM321075v1	GCA_003210755.1	GenBank		Contig	63235	2626211	2018-06-12		PRJNA445865	SAMN08886634
Synechococcus sp. AG-679-A04		isolate: AG-679-A04	2161965	ASM321077v1	GCA_003210775.1	GenBank		Contig	33643	2278993	2018-06-12		PRJNA445865	SAMN08886631
Synechococcus sp. AG-679-B05		isolate: AG-679-B05	2161966	ASM321079v1	GCA_003210795.1	GenBank		Contig	37337	1875601	2018-06-12		PRJNA445865	SAMN08886632
Synechococcus sp. AG-679-A02		isolate: AG-679-A02	2161964	ASM321081v1	GCA_003210815.1	GenBank		Contig	31735	1747571	2018-06-12		PRJNA445865	SAMN08886630
Prochlorococcus sp. AG-676-P15-1		isolate: AG-676-P15-1	2162376	ASM321082v1	GCA_003210825.1	GenBank		Contig	30071	1147413	2018-06-12		PRJNA445865	SAMN08886628
Prochlorococcus sp. AG-676-P03		isolate: AG-676-P03	2162375	ASM321083v1	GCA_003210835.1	GenBank		Contig	26441	979831	2018-06-12		PRJNA445865	SAMN08886627
Prochlorococcus sp. AG-676-M23		isolate: AG-676-M23	2162373	ASM321087v1	GCA_003210875.1	GenBank		Contig	15495	582872	2018-06-12		PRJNA445865	SAMN08886625
Prochlorococcus sp. AG-676-M04		isolate: AG-676-M04	2162372	ASM321089v1	GCA_003210895.1	GenBank		Contig	34880	1270658	2018-06-12		PRJNA445865	SAMN08886624
Prochlorococcus sp. AG-676-L21		isolate: AG-676-L21	2162546	ASM321091v1	GCA_003210915.1	GenBank		Contig	40225	1366184	2018-06-12		PRJNA445865	SAMN08886623
Synechococcus sp. AG-676-E23		isolate: AG-676-E23	2161951	ASM321093v1	GCA_003210935.1	GenBank		Contig	105047	1604488	2018-06-12		PRJNA445865	SAMN08886620
Prochlorococcus sp. AG-676-J23		isolate: AG-676-J23	2162371	ASM321094v1	GCA_003210945.1	GenBank		Contig	51213	926484	2018-06-12		PRJNA445865	SAMN08886622
Synechococcus sp. AG-676-E04		isolate: AG-676-E04	2161928	ASM321097v1	GCA_003210975.1	GenBank		Contig	103387	579549	2018-06-12		PRJNA445865	SAMN08886619
Synechococcus sp. AG-676-C06		isolate: AG-676-C06	2161950	ASM321099v1	GCA_003210995.1	GenBank		Contig	49106	2044761	2018-06-12		PRJNA445865	SAMN08886618
Synechococcus sp. AG-676-A21		isolate: AG-676-A21	2161963	ASM321101v1	GCA_003211015.1	GenBank		Contig	57273	1887431	2018-06-12		PRJNA445865	SAMN08886617
Synechococcus sp. AG-676-A03		isolate: AG-676-A03	2161949	ASM321103v1	GCA_003211035.1	GenBank		Contig	16458	454271	2018-06-12		PRJNA445865	SAMN08886616
Prochlorococcus sp. AG-673-O13		isolate: AG-673-O13	2162370	ASM321105v1	GCA_003211055.1	GenBank		Contig	17482	778053	2018-06-12		PRJNA445865	SAMN08886614
Prochlorococcus sp. AG-673-O02		isolate: AG-673-O02	2162369	ASM321107v1	GCA_003211075.1	GenBank		Contig	65343	1454258	2018-06-12		PRJNA445865	SAMN08886613
Prochlorococcus sp. AG-673-L23		isolate: AG-673-L23	2162367	ASM321109v1	GCA_003211095.1	GenBank		Contig	86347	990430	2018-06-12		PRJNA445865	SAMN08886611
Prochlorococcus sp. AG-673-M19		isolate: AG-673-M19	2162368	ASM321111v1	GCA_003211115.1	GenBank		Contig	44500	1080278	2018-06-12		PRJNA445865	SAMN08886612
Prochlorococcus sp. AG-673-L20		isolate: AG-673-L20	2162366	ASM321113v1	GCA_003211135.1	GenBank		Contig	60760	1421661	2018-06-12		PRJNA445865	SAMN08886610
Prochlorococcus sp. AG-673-K22		isolate: AG-673-K22	2162544	ASM321115v1	GCA_003211155.1	GenBank		Contig	20937	1195273	2018-06-12		PRJNA445865	SAMN08886609
Prochlorococcus sp. AG-673-K21		isolate: AG-673-K21	2162365	ASM321116v1	GCA_003211165.1	GenBank		Contig	22565	727535	2018-06-12		PRJNA445865	SAMN08886608
Prochlorococcus sp. AG-673-I19		isolate: AG-673-I19	2162364	ASM321119v1	GCA_003211195.1	GenBank		Contig	9878	363745	2018-06-12		PRJNA445865	SAMN08886607
Synechococcus sp. AG-673-F03		isolate: AG-673-F03	2161948	ASM321120v1	GCA_003211205.1	GenBank		Contig	61180	2004490	2018-06-12		PRJNA445865	SAMN08886606
Synechococcus sp. AG-673-B04		isolate: AG-673-B04	2161962	ASM321123v1	GCA_003211235.1	GenBank		Contig	25756	1402151	2018-06-12		PRJNA445865	SAMN08886603
Synechococcus sp. AG-673-A10		isolate: AG-673-A10	2161946	ASM321125v1	GCA_003211255.1	GenBank		Contig	21166	1605296	2018-06-12		PRJNA445865	SAMN08886602
Synechococcus sp. AG-673-A03		isolate: AG-673-A03	2161945	ASM321127v1	GCA_003211275.1	GenBank		Contig	32392	1867264	2018-06-12		PRJNA445865	SAMN08886601
Prochlorococcus sp. AG-670-O19		isolate: AG-670-O19	2162363	ASM321128v1	GCA_003211285.1	GenBank		Contig	13233	746243	2018-06-12		PRJNA445865	SAMN08886600
Prochlorococcus sp. AG-670-O17		isolate: AG-670-O17	2162543	ASM321131v1	GCA_003211315.1	GenBank		Contig	31805	1387582	2018-06-12		PRJNA445865	SAMN08886599
Prochlorococcus sp. AG-670-O11		isolate: AG-670-O11	2162361	ASM321133v1	GCA_003211335.1	GenBank		Contig	16951	817477	2018-06-12		PRJNA445865	SAMN08886597
Prochlorococcus sp. AG-670-O09		isolate: AG-670-O09	2162360	ASM321134v1	GCA_003211345.1	GenBank		Contig	10412	653196	2018-06-12		PRJNA445865	SAMN08886596
Prochlorococcus sp. AG-670-O07		isolate: AG-670-O07	2162359	ASM321137v1	GCA_003211375.1	GenBank		Contig	51426	1488532	2018-06-12		PRJNA445865	SAMN08886595
Prochlorococcus sp. AG-670-M18		isolate: AG-670-M18	2162357	ASM321139v1	GCA_003211395.1	GenBank		Contig	18636	833491	2018-06-12		PRJNA445865	SAMN08886593
Prochlorococcus sp. AG-670-M15		isolate: AG-670-M15	2162356	ASM321141v1	GCA_003211415.1	GenBank		Contig	23614	1169690	2018-06-12		PRJNA445865	SAMN08886592
Prochlorococcus sp. AG-670-L08		isolate: AG-670-L08	2162354	ASM321143v1	GCA_003211435.1	GenBank		Contig	57021	1467150	2018-06-12		PRJNA445865	SAMN08886590
Synechococcus sp. AG-670-G20		isolate: AG-670-G20	2161944	ASM321145v1	GCA_003211455.1	GenBank		Contig	18263	970395	2018-06-12		PRJNA445865	SAMN08886586
Prochlorococcus sp. AG-670-K23		isolate: AG-670-K23	2162353	ASM321147v1	GCA_003211475.1	GenBank		Contig	13191	408127	2018-06-12		PRJNA445865	SAMN08886589
Prochlorococcus sp. AG-670-J21		isolate: AG-670-J21	2162352	ASM321148v1	GCA_003211485.1	GenBank		Contig	15920	712761	2018-06-12		PRJNA445865	SAMN08886588
Synechococcus sp. AG-670-F04		isolate: AG-670-F04	2161942	ASM321151v1	GCA_003211515.1	GenBank		Contig	34986	2247766	2018-06-12		PRJNA445865	SAMN08886584
Synechococcus sp. AG-670-A05		isolate: AG-670-A05	2161938	ASM321153v1	GCA_003211535.1	GenBank		Contig	22640	2005017	2018-06-12		PRJNA445865	SAMN08886580
Synechococcus sp. AG-670-A04		isolate: AG-670-A04	2161937	ASM321156v1	GCA_003211565.1	GenBank		Contig	15671	1188716	2018-06-12		PRJNA445865	SAMN08886579
Prochlorococcus sp. AG-469-N22		isolate: AG-469-N22	2162542	ASM321161v1	GCA_003211615.1	GenBank		Contig	16865	769192	2018-06-12		PRJNA445865	SAMN08886575
Prochlorococcus sp. AG-469-M13		isolate: AG-469-M13	2162541	ASM321163v1	GCA_003211635.1	GenBank		Contig	8617	453706	2018-06-12		PRJNA445865	SAMN08886574
Prochlorococcus sp. AG-469-F22		isolate: AG-469-F22	2162350	ASM321165v1	GCA_003211655.1	GenBank		Contig	22474	1107030	2018-06-12		PRJNA445865	SAMN08886573
Prochlorococcus sp. AG-469-F15		isolate: AG-469-F15	2162540	ASM321167v1	GCA_003211675.1	GenBank		Contig	13248	642928	2018-06-12		PRJNA445865	SAMN08886572
Prochlorococcus sp. AG-463-J16		isolate: AG-463-J16	2162345	ASM321171v1	GCA_003211715.1	GenBank		Contig	17262	717740	2018-06-12		PRJNA445865	SAMN08886565
Prochlorococcus sp. AG-463-I04		isolate: AG-463-I04	2162344	ASM321172v1	GCA_003211725.1	GenBank		Contig	10555	521117	2018-06-12		PRJNA445865	SAMN08886564
Prochlorococcus sp. AG-463-F15		isolate: AG-463-F15	2162343	ASM321175v1	GCA_003211755.1	GenBank		Contig	22213	1076628	2018-06-12		PRJNA445865	SAMN08886563
Prochlorococcus sp. AG-463-F02		isolate: AG-463-F02	2162342	ASM321177v1	GCA_003211775.1	GenBank		Contig	42174	1098046	2018-06-12		PRJNA445865	SAMN08886562
Prochlorococcus sp. AG-463-D18		isolate: AG-463-D18	2162341	ASM321179v1	GCA_003211795.1	GenBank		Contig	10418	421293	2018-06-12		PRJNA445865	SAMN08886561
Prochlorococcus sp. AG-463-A20		isolate: AG-463-A20	2162339	ASM321181v1	GCA_003211815.1	GenBank		Contig	5328	182961	2018-06-12		PRJNA445865	SAMN08886559
Prochlorococcus sp. AG-459-P20		isolate: AG-459-P20	2162539	ASM321185v1	GCA_003211855.1	GenBank		Contig	18521	812227	2018-06-12		PRJNA445865	SAMN08886557
Prochlorococcus sp. AG-459-P16		isolate: AG-459-P16	2162338	ASM321187v1	GCA_003211875.1	GenBank		Contig	25528	961696	2018-06-12		PRJNA445865	SAMN08886555
Prochlorococcus sp. AG-459-P07		isolate: AG-459-P07	2162537	ASM321189v1	GCA_003211895.1	GenBank		Contig	35046	1417200	2018-06-12		PRJNA445865	SAMN08886554
Prochlorococcus sp. AG-459-P19		isolate: AG-459-P19	2162538	ASM321191v1	GCA_003211915.1	GenBank		Contig	12046	642712	2018-06-12		PRJNA445865	SAMN08886556
Prochlorococcus sp. AG-459-P02		isolate: AG-459-P02	2162337	ASM321192v1	GCA_003211925.1	GenBank		Contig	68846	997800	2018-06-12		PRJNA445865	SAMN08886553
Prochlorococcus sp. AG-459-O09		isolate: AG-459-O09	2162336	ASM321195v1	GCA_003211955.1	GenBank		Contig	29324	1228265	2018-06-12		PRJNA445865	SAMN08886552
Prochlorococcus sp. AG-459-O03		isolate: AG-459-O03	2162536	ASM321197v1	GCA_003211975.1	GenBank		Contig	68467	1196887	2018-06-12		PRJNA445865	SAMN08886551
Prochlorococcus sp. AG-459-J20		isolate: AG-459-J20	2162533	ASM321199v1	GCA_003211995.1	GenBank		Contig	23435	810859	2018-06-12		PRJNA445865	SAMN08886548
Prochlorococcus sp. AG-459-M13		isolate: AG-459-M13	2162534	ASM321200v1	GCA_003212005.1	GenBank		Contig	30771	1022042	2018-06-12		PRJNA445865	SAMN08886549
Prochlorococcus sp. AG-459-D04		isolate: AG-459-D04	2162530	ASM321203v1	GCA_003212035.1	GenBank		Contig	26486	1144341	2018-06-12		PRJNA445865	SAMN08886545
Prochlorococcus sp. AG-459-A02		isolate: AG-459-A02	2162335	ASM321205v1	GCA_003212055.1	GenBank		Contig	22634	975842	2018-06-12		PRJNA445865	SAMN08886541
Prochlorococcus sp. AG-459-A01		isolate: AG-459-A01	2162334	ASM321206v1	GCA_003212065.1	GenBank		Contig	12504	773886	2018-06-12		PRJNA445865	SAMN08886540
Prochlorococcus sp. AG-455-G08		isolate: AG-455-G08	2162332	ASM321209v1	GCA_003212095.1	GenBank		Contig	30467	913442	2018-06-12		PRJNA445865	SAMN08886538
Prochlorococcus sp. AG-455-E15		isolate: AG-455-E15	2162331	ASM321211v1	GCA_003212115.1	GenBank		Contig	17754	824644	2018-06-12		PRJNA445865	SAMN08886537
Prochlorococcus sp. AG-455-E04		isolate: AG-455-E04	2162330	ASM321212v1	GCA_003212125.1	GenBank		Contig	13953	560841	2018-06-12		PRJNA445865	SAMN08886536
Synechococcus sp. AG-450-D21		isolate: AG-450-D21	2161935	ASM321215v1	GCA_003212155.1	GenBank		Contig	18250	234750	2018-06-12		PRJNA445865	SAMN08886533
Prochlorococcus sp. AG-449-P16		isolate: AG-449-P16	2162328	ASM321217v1	GCA_003212175.1	GenBank		Contig	40023	1064203	2018-06-12		PRJNA445865	SAMN08886532
Prochlorococcus sp. AG-449-O05		isolate: AG-449-O05	2162327	ASM321219v1	GCA_003212195.1	GenBank		Contig	28785	1028885	2018-06-12		PRJNA445865	SAMN08886531
Prochlorococcus sp. AG-449-K21		isolate: AG-449-K21	2162526	ASM321221v1	GCA_003212215.1	GenBank		Contig	32937	705748	2018-06-12		PRJNA445865	SAMN08886530
Prochlorococcus sp. AG-449-D16		isolate: AG-449-D16	2162522	ASM321223v1	GCA_003212235.1	GenBank		Contig	35736	704000	2018-06-12		PRJNA445865	SAMN08886526
Prochlorococcus sp. AG-449-C14		isolate: AG-449-C14	2162326	ASM321224v1	GCA_003212245.1	GenBank		Contig	27675	1182250	2018-06-12		PRJNA445865	SAMN08886525
Prochlorococcus sp. AG-442-N17		isolate: AG-442-N17	2162325	ASM321237v1	GCA_003212375.1	GenBank		Contig	78721	1180721	2018-06-12		PRJNA445865	SAMN08886517
Prochlorococcus sp. AG-442-B03		isolate: AG-442-B03	2162520	ASM321239v1	GCA_003212395.1	GenBank		Contig	92433	1490193	2018-06-12		PRJNA445865	SAMN08886513
Prochlorococcus sp. AG-436-P23		isolate: AG-436-P23	2162322	ASM321245v1	GCA_003212455.1	GenBank		Contig	29083	1715567	2018-06-12		PRJNA445865	SAMN08886510
Prochlorococcus sp. AG-436-O17		isolate: AG-436-O17	2162320	ASM321247v1	GCA_003212475.1	GenBank		Contig	21824	773737	2018-06-12		PRJNA445865	SAMN08886508
Prochlorococcus sp. AG-436-O20		isolate: AG-436-O20	2162321	ASM321249v1	GCA_003212495.1	GenBank		Contig	50898	762820	2018-06-12		PRJNA445865	SAMN08886509
Prochlorococcus sp. AG-436-M02		isolate: AG-436-M02	2162316	ASM321251v1	GCA_003212515.1	GenBank		Contig	67312	1501005	2018-06-12		PRJNA445865	SAMN08886504
Prochlorococcus sp. AG-436-O11		isolate: AG-436-O11	2162319	ASM321253v1	GCA_003212535.1	GenBank		Contig	65380	1279919	2018-06-12		PRJNA445865	SAMN08886507
Prochlorococcus sp. AG-436-K22		isolate: AG-436-K22	2162209	ASM321255v1	GCA_003212555.1	GenBank		Contig	39877	1265112	2018-06-12		PRJNA445865	SAMN08886503
Prochlorococcus sp. AG-436-J08		isolate: AG-436-J08	2162208	ASM321257v1	GCA_003212575.1	GenBank		Contig	14445	906601	2018-06-12		PRJNA445865	SAMN08886502
Prochlorococcus sp. AG-436-F13		isolate: AG-436-F13	2162206	ASM321259v1	GCA_003212595.1	GenBank		Contig	4994	326640	2018-06-12		PRJNA445865	SAMN08886500
Prochlorococcus sp. AG-436-E22		isolate: AG-436-E22	2162315	ASM321261v1	GCA_003212615.1	GenBank		Contig	44145	1023528	2018-06-12		PRJNA445865	SAMN08886499
Prochlorococcus sp. AG-436-J02		isolate: AG-436-J02	2162207	ASM321262v1	GCA_003212625.1	GenBank		Contig	55616	1048913	2018-06-12		PRJNA445865	SAMN08886501
Prochlorococcus sp. AG-436-D21		isolate: AG-436-D21	2162314	ASM321265v1	GCA_003212655.1	GenBank		Contig	55752	1162959	2018-06-12		PRJNA445865	SAMN08886498
Prochlorococcus sp. AG-436-D07		isolate: AG-436-D07	2162313	ASM321267v1	GCA_003212675.1	GenBank		Contig	9901	387567	2018-06-12		PRJNA445865	SAMN08886497
Prochlorococcus sp. AG-436-C13		isolate: AG-436-C13	2162311	ASM321269v1	GCA_003212695.1	GenBank		Contig	81214	1551218	2018-06-12		PRJNA445865	SAMN08886495
Prochlorococcus sp. AG-436-A02		isolate: AG-436-A02	2162307	ASM321271v1	GCA_003212715.1	GenBank		Contig	23459	199221	2018-06-12		PRJNA445865	SAMN08886491
Prochlorococcus sp. AG-436-B23		isolate: AG-436-B23	2162309	ASM321272v1	GCA_003212725.1	GenBank		Contig	31752	716213	2018-06-12		PRJNA445865	SAMN08886493
Prochlorococcus sp. AG-436-A04		isolate: AG-436-A04	2162308	ASM321275v1	GCA_003212755.1	GenBank		Contig	73711	1440735	2018-06-12		PRJNA445865	SAMN08886492
Prochlorococcus sp. AG-432-K17		isolate: AG-432-K17	2162519	ASM321283v1	GCA_003212835.1	GenBank		Contig	24339	824790	2018-06-12		PRJNA445865	SAMN08886486
Prochlorococcus sp. AG-432-E11		isolate: AG-432-E11	2162516	ASM321285v1	GCA_003212855.1	GenBank		Contig	36116	955702	2018-06-12		PRJNA445865	SAMN08886483
Prochlorococcus sp. AG-432-K16		isolate: AG-432-K16	2162518	ASM321287v1	GCA_003212875.1	GenBank		Contig	14744	683382	2018-06-12		PRJNA445865	SAMN08886485
Prochlorococcus sp. AG-432-D11		isolate: AG-432-D11	2162205	ASM321288v1	GCA_003212885.1	GenBank		Contig	34428	981073	2018-06-12		PRJNA445865	SAMN08886482
Prochlorococcus sp. AG-432-B15		isolate: AG-432-B15	2162304	ASM321291v1	GCA_003212915.1	GenBank		Contig	20837	1004026	2018-06-12		PRJNA445865	SAMN08886480
Prochlorococcus sp. AG-432-A07		isolate: AG-432-A07	2162515	ASM321295v1	GCA_003212955.1	GenBank		Contig	12594	740276	2018-06-12		PRJNA445865	SAMN08886479
Prochlorococcus sp. AG-429-J03		isolate: AG-429-J03	2162302	ASM321303v1	GCA_003213035.1	GenBank		Contig	9302	353636	2018-06-12		PRJNA445865	SAMN08886468
Prochlorococcus sp. AG-429-E20		isolate: AG-429-E20	2162301	ASM321304v1	GCA_003213045.1	GenBank		Contig	6107	381172	2018-06-12		PRJNA445865	SAMN08886467
Prochlorococcus sp. AG-429-C19		isolate: AG-429-C19	2162300	ASM321305v1	GCA_003213055.1	GenBank		Contig	15597	604614	2018-06-12		PRJNA445865	SAMN08886466
Prochlorococcus sp. AG-424-P18		isolate: AG-424-P18	2162297	ASM321323v1	GCA_003213235.1	GenBank		Contig	91827	1479330	2018-06-12		PRJNA445865	SAMN08886450
Prochlorococcus sp. AG-424-P16		isolate: AG-424-P16	2162514	ASM321325v1	GCA_003213255.1	GenBank		Contig	48328	1237428	2018-06-12		PRJNA445865	SAMN08886449
Prochlorococcus sp. AG-424-M03		isolate: AG-424-M03	2162513	ASM321327v1	GCA_003213275.1	GenBank		Contig	25061	1118237	2018-06-12		PRJNA445865	SAMN08886448
Prochlorococcus sp. AG-424-L22		isolate: AG-424-L22	2162512	ASM321329v1	GCA_003213295.1	GenBank		Contig	7137	299350	2018-06-12		PRJNA445865	SAMN08886447
Prochlorococcus sp. AG-424-G03		isolate: AG-424-G03	2162296	ASM321331v1	GCA_003213315.1	GenBank		Contig	53985	943198	2018-06-12		PRJNA445865	SAMN08886445
Prochlorococcus sp. AG-424-J22		isolate: AG-424-J22	2162511	ASM321333v1	GCA_003213335.1	GenBank		Contig	95791	1445102	2018-06-12		PRJNA445865	SAMN08886446
Prochlorococcus sp. AG-424-E20		isolate: AG-424-E20	2162510	ASM321335v1	GCA_003213355.1	GenBank		Contig	22319	1273735	2018-06-12		PRJNA445865	SAMN08886444
Prochlorococcus sp. AG-424-A03		isolate: AG-424-A03	2162293	ASM321337v1	GCA_003213375.1	GenBank		Contig	35562	1097307	2018-06-12		PRJNA445865	SAMN08886441
Synechococcus sp. AG-420-M02		isolate: AG-420-M02	2161934	ASM321375v1	GCA_003213755.1	GenBank		Contig	25976	890062	2018-06-12		PRJNA445865	SAMN08886427
Prochlorococcus sp. AG-418-P06		isolate: AG-418-P06	2162291	ASM321379v1	GCA_003213795.1	GenBank		Contig	124676	1442942	2018-06-12		PRJNA445865	SAMN08886425
Prochlorococcus sp. AG-418-P13		isolate: AG-418-P13	2162292	ASM321381v1	GCA_003213815.1	GenBank		Contig	95395	1498982	2018-06-12		PRJNA445865	SAMN08886426
Prochlorococcus sp. AG-418-O03		isolate: AG-418-O03	2162290	ASM321385v1	GCA_003213855.1	GenBank		Contig	53238	1313503	2018-06-12		PRJNA445865	SAMN08886424
Prochlorococcus sp. AG-418-O02		isolate: AG-418-O02	2162289	ASM321387v1	GCA_003213875.1	GenBank		Contig	61104	1340197	2018-06-12		PRJNA445865	SAMN08886423
Prochlorococcus sp. AG-418-M21		isolate: AG-418-M21	2162288	ASM321393v1	GCA_003213935.1	GenBank		Contig	45533	2096514	2018-06-12		PRJNA445865	SAMN08886422
Prochlorococcus sp. AG-418-M08		isolate: AG-418-M08	2162287	ASM321395v1	GCA_003213955.1	GenBank		Contig	136174	1664652	2018-06-12		PRJNA445865	SAMN08886421
Prochlorococcus sp. AG-418-M05		isolate: AG-418-M05	2162286	ASM321397v1	GCA_003213975.1	GenBank		Contig	5944	240465	2018-06-12		PRJNA445865	SAMN08886420
Prochlorococcus sp. AG-418-L19		isolate: AG-418-L19	2162285	ASM321399v1	GCA_003213995.1	GenBank		Contig	55937	684985	2018-06-12		PRJNA445865	SAMN08886419
Prochlorococcus sp. AG-418-K17		isolate: AG-418-K17	2162284	ASM321405v1	GCA_003214055.1	GenBank		Contig	75323	1273010	2018-06-12		PRJNA445865	SAMN08886418
Prochlorococcus sp. AG-418-J19		isolate: AG-418-J19	2162283	ASM321407v1	GCA_003214075.1	GenBank		Contig	33769	1071668	2018-06-12		PRJNA445865	SAMN08886417
Prochlorococcus sp. AG-418-J17		isolate: AG-418-J17	2162282	ASM321408v1	GCA_003214085.1	GenBank		Contig	72518	1454284	2018-06-12		PRJNA445865	SAMN08886416
Prochlorococcus sp. AG-418-I21		isolate: AG-418-I21	2162509	ASM321411v1	GCA_003214115.1	GenBank		Contig	38932	1104520	2018-06-12		PRJNA445865	SAMN08886415
Prochlorococcus sp. AG-418-I20		isolate: AG-418-I20	2162281	ASM321417v1	GCA_003214175.1	GenBank		Contig	184545	1498119	2018-06-12		PRJNA445865	SAMN08886414
Prochlorococcus sp. AG-418-G23		isolate: AG-418-G23	2162280	ASM321419v1	GCA_003214195.1	GenBank		Contig	39876	1179322	2018-06-12		PRJNA445865	SAMN08886413
Prochlorococcus sp. AG-418-G18		isolate: AG-418-G18	2162508	ASM321421v1	GCA_003214215.1	GenBank		Contig	57949	1150210	2018-06-12		PRJNA445865	SAMN08886412
Prochlorococcus sp. AG-418-F16		isolate: AG-418-F16	2162279	ASM321423v1	GCA_003214235.1	GenBank		Contig	36639	1169063	2018-06-12		PRJNA445865	SAMN08886411
Prochlorococcus sp. AG-418-F08		isolate: AG-418-F08	2162507	ASM321429v1	GCA_003214295.1	GenBank		Contig	59428	1323692	2018-06-12		PRJNA445865	SAMN08886410
Prochlorococcus sp. AG-418-D13		isolate: AG-418-D13	2162506	ASM321431v1	GCA_003214315.1	GenBank		Contig	159240	1619825	2018-06-12		PRJNA445865	SAMN08886409
Prochlorococcus sp. AG-418-C17		isolate: AG-418-C17	2162505	ASM321433v1	GCA_003214335.1	GenBank		Contig	42777	1131705	2018-06-12		PRJNA445865	SAMN08886408
Prochlorococcus sp. AG-418-C09		isolate: AG-418-C09	2162504	ASM321435v1	GCA_003214355.1	GenBank		Contig	189106	1600365	2018-06-12		PRJNA445865	SAMN08886407
Prochlorococcus sp. AG-418-B17		isolate: AG-418-B17	2162503	ASM321441v1	GCA_003214415.1	GenBank		Contig	57818	1096370	2018-06-12		PRJNA445865	SAMN08886406
Prochlorococcus sp. AG-412-P08		isolate: AG-412-P08	2162502	ASM321469v1	GCA_003214695.1	GenBank		Contig	71751	1545470	2018-06-12		PRJNA445865	SAMN08886397
Prochlorococcus sp. AG-412-O03		isolate: AG-412-O03	2162501	ASM321471v1	GCA_003214715.1	GenBank		Contig	78406	1527011	2018-06-12		PRJNA445865	SAMN08886396
Prochlorococcus sp. AG-412-N03		isolate: AG-412-N03	2162500	ASM321473v1	GCA_003214735.1	GenBank		Contig	33087	266116	2018-06-12		PRJNA445865	SAMN08886395
Prochlorococcus sp. AG-412-L10		isolate: AG-412-L10	2162499	ASM321475v1	GCA_003214755.1	GenBank		Contig	37344	1639124	2018-06-12		PRJNA445865	SAMN08886394
Prochlorococcus sp. AG-412-J13		isolate: AG-412-J13	2162498	ASM321481v1	GCA_003214815.1	GenBank		Contig	74039	1828325	2018-06-12		PRJNA445865	SAMN08886393
Prochlorococcus sp. AG-412-I20		isolate: AG-412-I20	2162497	ASM321483v1	GCA_003214835.1	GenBank		Contig	41983	1484224	2018-06-12		PRJNA445865	SAMN08886392
Prochlorococcus sp. AG-412-I05		isolate: AG-412-I05	2162496	ASM321485v1	GCA_003214855.1	GenBank		Contig	44799	2134671	2018-06-12		PRJNA445865	SAMN08886391
Prochlorococcus sp. AG-412-G19		isolate: AG-412-G19	2162495	ASM321487v1	GCA_003214875.1	GenBank		Contig	80232	1568926	2018-06-12		PRJNA445865	SAMN08886390
Prochlorococcus sp. AG-412-F02		isolate: AG-412-F02	2162494	ASM321493v1	GCA_003214935.1	GenBank		Contig	45052	1291860	2018-06-12		PRJNA445865	SAMN08886389
Prochlorococcus sp. AG-412-A14		isolate: AG-412-A14	2162278	ASM321495v1	GCA_003214955.1	GenBank		Contig	104573	1390573	2018-06-12		PRJNA445865	SAMN08886387
Prochlorococcus sp. AG-412-C21		isolate: AG-412-C21	2162493	ASM321497v1	GCA_003214975.1	GenBank		Contig	34624	1251759	2018-06-12		PRJNA445865	SAMN08886388
Prochlorococcus sp. AG-409-P03		isolate: AG-409-P03	2162276	ASM321529v1	GCA_003215295.1	GenBank		Contig	86018	1359580	2018-06-12		PRJNA445865	SAMN08886376
Prochlorococcus sp. AG-409-P19		isolate: AG-409-P19	2162277	ASM321531v1	GCA_003215315.1	GenBank		Contig	115591	1164213	2018-06-12		PRJNA445865	SAMN08886377
Prochlorococcus sp. AG-409-P01		isolate: AG-409-P01	2162275	ASM321533v1	GCA_003215335.1	GenBank		Contig	180642	1783663	2018-06-12		PRJNA445865	SAMN08886375
Prochlorococcus sp. AG-409-O23		isolate: AG-409-O23	2162274	ASM321535v1	GCA_003215355.1	GenBank		Contig	50883	1382535	2018-06-12		PRJNA445865	SAMN08886374
Prochlorococcus sp. AG-409-N21		isolate: AG-409-N21	2162273	ASM321541v1	GCA_003215415.1	GenBank		Contig	77651	1280359	2018-06-12		PRJNA445865	SAMN08886373
Prochlorococcus sp. AG-409-M05		isolate: AG-409-M05	2162272	ASM321543v1	GCA_003215435.1	GenBank		Contig	179279	1692760	2018-06-12		PRJNA445865	SAMN08886372
Prochlorococcus sp. AG-409-M02		isolate: AG-409-M02	2162271	ASM321545v1	GCA_003215455.1	GenBank		Contig	72605	394350	2018-06-12		PRJNA445865	SAMN08886371
Prochlorococcus sp. AG-409-L21		isolate: AG-409-L21	2162492	ASM321547v1	GCA_003215475.1	GenBank		Contig	79362	1341328	2018-06-12		PRJNA445865	SAMN08886370
Prochlorococcus sp. AG-409-L18		isolate: AG-409-L18	2162491	ASM321553v1	GCA_003215535.1	GenBank		Contig	89376	1775338	2018-06-12		PRJNA445865	SAMN08886369
Prochlorococcus sp. AG-409-L14		isolate: AG-409-L14	2162490	ASM321554v1	GCA_003215545.1	GenBank		Contig	57450	1145608	2018-06-12		PRJNA445865	SAMN08886368
Prochlorococcus sp. AG-409-K04		isolate: AG-409-K04	2162489	ASM321555v1	GCA_003215555.1	GenBank		Contig	85053	1414612	2018-06-12		PRJNA445865	SAMN08886367
Prochlorococcus sp. AG-409-J23		isolate: AG-409-J23	2162488	ASM321559v1	GCA_003215595.1	GenBank		Contig	59066	640246	2018-06-12		PRJNA445865	SAMN08886366
Prochlorococcus sp. AG-409-J19		isolate: AG-409-J19	2162487	ASM321563v1	GCA_003215635.1	GenBank		Contig	85551	1411358	2018-06-12		PRJNA445865	SAMN08886365
Prochlorococcus sp. AG-409-J16		isolate: AG-409-J16	2162486	ASM321565v1	GCA_003215655.1	GenBank		Contig	206253	1843369	2018-06-12		PRJNA445865	SAMN08886364
Prochlorococcus sp. AG-409-J11		isolate: AG-409-J11	2162485	ASM321567v1	GCA_003215675.1	GenBank		Contig	36580	628943	2018-06-12		PRJNA445865	SAMN08886363
Prochlorococcus sp. AG-409-J03		isolate: AG-409-J03	2162484	ASM321569v1	GCA_003215695.1	GenBank		Contig	35918	910103	2018-06-12		PRJNA445865	SAMN08886362
Prochlorococcus sp. AG-409-I21		isolate: AG-409-I21	2162483	ASM321571v1	GCA_003215715.1	GenBank		Contig	40108	643297	2018-06-12		PRJNA445865	SAMN08886361
Prochlorococcus sp. AG-409-I11		isolate: AG-409-I11	2162482	ASM321572v1	GCA_003215725.1	GenBank		Contig	90322	1332790	2018-06-12		PRJNA445865	SAMN08886360
Prochlorococcus sp. AG-409-G20		isolate: AG-409-G20	2162481	ASM321577v1	GCA_003215775.1	GenBank		Contig	92170	1503784	2018-06-12		PRJNA445865	SAMN08886359
Prochlorococcus sp. AG-409-F19		isolate: AG-409-F19	2162480	ASM321579v1	GCA_003215795.1	GenBank		Contig	74226	912028	2018-06-12		PRJNA445865	SAMN08886358
Prochlorococcus sp. AG-409-E23		isolate: AG-409-E23	2162479	ASM321581v1	GCA_003215815.1	GenBank		Contig	55082	783108	2018-06-12		PRJNA445865	SAMN08886357
Prochlorococcus sp. AG-409-E05		isolate: AG-409-E05	2162478	ASM321585v1	GCA_003215855.1	GenBank		Contig	31952	543211	2018-06-12		PRJNA445865	SAMN08886356
Prochlorococcus sp. AG-409-D20		isolate: AG-409-D20	2162477	ASM321586v1	GCA_003215865.1	GenBank		Contig	49748	897509	2018-06-12		PRJNA445865	SAMN08886355
Prochlorococcus sp. AG-409-D14		isolate: AG-409-D14	2162476	ASM321589v1	GCA_003215895.1	GenBank		Contig	119031	959905	2018-06-12		PRJNA445865	SAMN08886354
Prochlorococcus sp. AG-409-D09		isolate: AG-409-D09	2162204	ASM321593v1	GCA_003215935.1	GenBank		Contig	34224	1218575	2018-06-12		PRJNA445865	SAMN08886353
Prochlorococcus sp. AG-409-C21		isolate: AG-409-C21	2162269	ASM321595v1	GCA_003215955.1	GenBank		Contig	41764	877608	2018-06-12		PRJNA445865	SAMN08886351
Prochlorococcus sp. AG-409-D06		isolate: AG-409-D06	2162270	ASM321597v1	GCA_003215975.1	GenBank		Contig	122681	532342	2018-06-12		PRJNA445865	SAMN08886352
Prochlorococcus sp. AG-409-B20		isolate: AG-409-B20	2162268	ASM321598v1	GCA_003215985.1	GenBank		Contig	50932	856961	2018-06-12		PRJNA445865	SAMN08886350
Prochlorococcus sp. AG-409-B13		isolate: AG-409-B13	2162267	ASM321603v1	GCA_003216035.1	GenBank		Contig	56162	1450612	2018-06-12		PRJNA445865	SAMN08886349
Prochlorococcus sp. AG-409-B09		isolate: AG-409-B09	2162475	ASM321605v1	GCA_003216055.1	GenBank		Contig	57378	438708	2018-06-12		PRJNA445865	SAMN08886348
Prochlorococcus sp. AG-409-B05		isolate: AG-409-B05	2162266	ASM321607v1	GCA_003216075.1	GenBank		Contig	75806	1797579	2018-06-12		PRJNA445865	SAMN08886347
Prochlorococcus sp. AG-409-A23		isolate: AG-409-A23	2162474	ASM321609v1	GCA_003216095.1	GenBank		Contig	42208	489435	2018-06-12		PRJNA445865	SAMN08886346
Prochlorococcus sp. AG-409-A22		isolate: AG-409-A22	2162265	ASM321613v1	GCA_003216135.1	GenBank		Contig	46860	1075198	2018-06-12		PRJNA445865	SAMN08886345
Prochlorococcus sp. AG-409-A19		isolate: AG-409-A19	2162264	ASM321615v1	GCA_003216155.1	GenBank		Contig	71557	1330441	2018-06-12		PRJNA445865	SAMN08886344
Prochlorococcus sp. AG-409-A10		isolate: AG-409-A10	2162263	ASM321617v1	GCA_003216175.1	GenBank		Contig	111437	1583466	2018-06-12		PRJNA445865	SAMN08886343
Prochlorococcus sp. AG-402-P18		isolate: AG-402-P18	2162102	ASM321627v1	GCA_003216275.1	GenBank		Contig	123638	1848560	2018-06-12		PRJNA445865	SAMN08886339
Prochlorococcus sp. AG-402-P16		isolate: AG-402-P16	2162101	ASM321629v1	GCA_003216295.1	GenBank		Contig	85646	1587150	2018-06-12		PRJNA445865	SAMN08886338
Prochlorococcus sp. AG-402-O23		isolate: AG-402-O23	2162100	ASM321633v1	GCA_003216335.1	GenBank		Contig	41994	791578	2018-06-12		PRJNA445865	SAMN08886337
Prochlorococcus sp. AG-402-N23		isolate: AG-402-N23	2162097	ASM321635v1	GCA_003216355.1	GenBank		Contig	55582	1311270	2018-06-12		PRJNA445865	SAMN08886334
Prochlorococcus sp. AG-402-O21		isolate: AG-402-O21	2162099	ASM321637v1	GCA_003216375.1	GenBank		Contig	90275	1757794	2018-06-12		PRJNA445865	SAMN08886336
Prochlorococcus sp. AG-402-O16		isolate: AG-402-O16	2162098	ASM321641v1	GCA_003216415.1	GenBank		Contig	89688	1493356	2018-06-12		PRJNA445865	SAMN08886335
Prochlorococcus sp. AG-402-N21		isolate: AG-402-N21	2162096	ASM321643v1	GCA_003216435.1	GenBank		Contig	57063	1364872	2018-06-12		PRJNA445865	SAMN08886333
Prochlorococcus sp. AG-402-N17		isolate: AG-402-N17	2162473	ASM321645v1	GCA_003216455.1	GenBank		Contig	62647	1144060	2018-06-12		PRJNA445865	SAMN08886332
Prochlorococcus sp. AG-402-N10		isolate: AG-402-N10	2162095	ASM321646v1	GCA_003216465.1	GenBank		Contig	134843	1559102	2018-06-12		PRJNA445865	SAMN08886331
Prochlorococcus sp. AG-402-N09		isolate: AG-402-N09	2162262	ASM321651v1	GCA_003216515.1	GenBank		Contig	91470	1538304	2018-06-12		PRJNA445865	SAMN08886330
Prochlorococcus sp. AG-402-N08		isolate: AG-402-N08	2162261	ASM321653v1	GCA_003216535.1	GenBank		Contig	123832	1614457	2018-06-12		PRJNA445865	SAMN08886329
Prochlorococcus sp. AG-402-M23		isolate: AG-402-M23	2162094	ASM321657v1	GCA_003216575.1	GenBank		Contig	67462	1682785	2018-06-12		PRJNA445865	SAMN08886328
Prochlorococcus sp. AG-402-M18		isolate: AG-402-M18	2162093	ASM321659v1	GCA_003216595.1	GenBank		Contig	58556	1623424	2018-06-12		PRJNA445865	SAMN08886327
Prochlorococcus sp. AG-402-M15		isolate: AG-402-M15	2162092	ASM321661v1	GCA_003216615.1	GenBank		Contig	109456	1605846	2018-06-12		PRJNA445865	SAMN08886326
Prochlorococcus sp. AG-402-L23		isolate: AG-402-L23	2162091	ASM321663v1	GCA_003216635.1	GenBank		Contig	94421	1662945	2018-06-12		PRJNA445865	SAMN08886325
Prochlorococcus sp. AG-402-L20		isolate: AG-402-L20	2162090	ASM321667v1	GCA_003216675.1	GenBank		Contig	75921	1757045	2018-06-12		PRJNA445865	SAMN08886324
Prochlorococcus sp. AG-402-L19		isolate: AG-402-L19	2162089	ASM321669v1	GCA_003216695.1	GenBank		Contig	41578	1117246	2018-06-12		PRJNA445865	SAMN08886323
Prochlorococcus sp. AG-402-L09		isolate: AG-402-L09	2162088	ASM321671v1	GCA_003216715.1	GenBank		Contig	134223	1617585	2018-06-12		PRJNA445865	SAMN08886321
Prochlorococcus sp. AG-402-L18		isolate: AG-402-L18	2162165	ASM321672v1	GCA_003216725.1	GenBank		Contig	58072	1403113	2018-06-12		PRJNA445865	SAMN08886322
Prochlorococcus sp. AG-402-K22		isolate: AG-402-K22	2162087	ASM321675v1	GCA_003216755.1	GenBank		Contig	62145	1522735	2018-06-12		PRJNA445865	SAMN08886320
Prochlorococcus sp. AG-402-K21		isolate: AG-402-K21	2162164	ASM321677v1	GCA_003216775.1	GenBank		Contig	154426	1635769	2018-06-12		PRJNA445865	SAMN08886319
Prochlorococcus sp. AG-402-K16		isolate: AG-402-K16	2162163	ASM321679v1	GCA_003216795.1	GenBank		Contig	92388	1668702	2018-06-12		PRJNA445865	SAMN08886318
Prochlorococcus sp. AG-402-K14		isolate: AG-402-K14	2162162	ASM321681v1	GCA_003216815.1	GenBank		Contig	61560	1649700	2018-06-12		PRJNA445865	SAMN08886317
Prochlorococcus sp. AG-402-K10		isolate: AG-402-K10	2162086	ASM321683v1	GCA_003216835.1	GenBank		Contig	102368	1533944	2018-06-12		PRJNA445865	SAMN08886316
Prochlorococcus sp. AG-402-K05		isolate: AG-402-K05	2162085	ASM321685v1	GCA_003216855.1	GenBank		Contig	60489	1029944	2018-06-12		PRJNA445865	SAMN08886315
Prochlorococcus sp. AG-402-J18		isolate: AG-402-J18	2162084	ASM321687v1	GCA_003216875.1	GenBank		Contig	52189	1204449	2018-06-12		PRJNA445865	SAMN08886313
Prochlorococcus sp. AG-402-K04		isolate: AG-402-K04	2162260	ASM321689v1	GCA_003216895.1	GenBank		Contig	84577	1378740	2018-06-12		PRJNA445865	SAMN08886314
Prochlorococcus sp. AG-402-I23		isolate: AG-402-I23	2162083	ASM321691v1	GCA_003216915.1	GenBank		Contig	80116	1416706	2018-06-12		PRJNA445865	SAMN08886312
Prochlorococcus sp. AG-402-I22		isolate: AG-402-I22	2162082	ASM321693v1	GCA_003216935.1	GenBank		Contig	49205	1264917	2018-06-12		PRJNA445865	SAMN08886311
Prochlorococcus sp. AG-402-I21		isolate: AG-402-I21	2162081	ASM321695v1	GCA_003216955.1	GenBank		Contig	156330	1729312	2018-06-12		PRJNA445865	SAMN08886310
Prochlorococcus sp. AG-402-I20		isolate: AG-402-I20	2162080	ASM321697v1	GCA_003216975.1	GenBank		Contig	85049	1697147	2018-06-12		PRJNA445865	SAMN08886309
Prochlorococcus sp. AG-402-I05		isolate: AG-402-I05	2162079	ASM321699v1	GCA_003216995.1	GenBank		Contig	66871	1824968	2018-06-12		PRJNA445865	SAMN08886308
Prochlorococcus sp. AG-402-G23		isolate: AG-402-G23	2162078	ASM321700v1	GCA_003217005.1	GenBank		Contig	53785	1207067	2018-06-12		PRJNA445865	SAMN08886307
Prochlorococcus sp. AG-402-G22		isolate: AG-402-G22	2162077	ASM321703v1	GCA_003217035.1	GenBank		Contig	69573	1455911	2018-06-12		PRJNA445865	SAMN08886306
Prochlorococcus sp. AG-679-P16		isolate: AG-679-P16	2162211	ASM322627v1	GCA_003226275.1	GenBank		Contig	20670	828295	2018-06-12		PRJNA445865	SAMN08886646
Synechococcus sp. PCC 7002 x Microcystis aeruginosa TAIHU98 coculture			1856682	ASM322818v1	GCA_003228185.1	GenBank		Contig	653939	13154086	2018-06-15		PRJNA321959	SAMN05013912
Acaryochloris thomasi RCC1774		strain: RCC1774	1764569	AcaThom1.0	GCA_003231495.1	GenBank	Annotation submitted by Station Biologique de Roscoff, CNRS and Sorbonne Universite	Scaffold	226419	5931841	2018-06-15	5484	PRJNA430151	SAMN08384890
Shackletoniella antarctica		isolate: ULC041bin1	268115	ASM324184v1	GCA_003241845.1	GenBank	NCBI Prokaryotic Genome Annotation Pipeline (PGAP)	Scaffold	21682	4711992	2018-06-18	4513	PRJNA436342	SAMN08895981
Leptolyngbya foveolarum		isolate: ULC129bin1	47253	ASM324203v1	GCA_003242035.1	GenBank	NCBI Prokaryotic Genome Annotation Pipeline (PGAP)	Scaffold	21677	4750982	2018-06-18	4536	PRJNA436342	SAMN08895992
Pseudanabaena frigida		isolate: ULC066bin1	945775	ASM324208v1	GCA_003242085.1	GenBank	NCBI Prokaryotic Genome Annotation Pipeline (PGAP)	Scaffold	122236	5386752	2018-06-18	4863	PRJNA436342	SAMN08895983
Phormidesmis priestleyi		isolate: ULC027bin1	268141	ASM324211v1	GCA_003242115.1	GenBank	NCBI Prokaryotic Genome Annotation Pipeline (PGAP)	Scaffold	7148	4775561	2018-06-18	4627	PRJNA436342	SAMN08895979
Phormidesmis priestleyi		isolate: ULC007bin1	268141	ASM324212v1	GCA_003242125.1	GenBank	NCBI Prokaryotic Genome Annotation Pipeline (PGAP)	Scaffold	93483	5250385	2018-06-18	4997	PRJNA436342	SAMN08895978
Cyanobium sp.		isolate: ULC082bin1	2164130	ASM324899v1	GCA_003248995.1	GenBank	NCBI Prokaryotic Genome Annotation Pipeline (PGAP)	Scaffold	37235	2793401	2018-06-19	2917	PRJNA436342	SAMN08895988
Pseudanabaena sp.		isolate: ULC187bin1	1153	ASM324901v1	GCA_003249015.1	GenBank	NCBI Prokaryotic Genome Annotation Pipeline (PGAP)	Scaffold	116165	4472112	2018-06-19	4014	PRJNA436342	SAMN08896002
Leptolyngbya sp.		isolate: ULC077bin1	47254	ASM324902v1	GCA_003249025.1	GenBank	NCBI Prokaryotic Genome Annotation Pipeline (PGAP)	Scaffold	19063	5462880	2018-06-19	5229	PRJNA436342	SAMN08895987
Pseudanabaena sp.		isolate: ULC068bin1	1153	ASM324903v1	GCA_003249035.1	GenBank	NCBI Prokaryotic Genome Annotation Pipeline (PGAP)	Scaffold	88441	4556816	2018-06-19	4232	PRJNA436342	SAMN08895984
Cyanobium sp.		isolate: ULC065bin1	2164130	ASM324904v1	GCA_003249045.1	GenBank	NCBI Prokaryotic Genome Annotation Pipeline (PGAP)	Scaffold	43355	3088697	2018-06-19	3075	PRJNA436342	SAMN08895982
Snowella sp.		isolate: ULC335bin1	2164131	ASM324909v1	GCA_003249095.1	GenBank	NCBI Prokaryotic Genome Annotation Pipeline (PGAP)	Scaffold	24543	4608211	2018-06-19	4557	PRJNA436342	SAMN08895976
Leptolyngbya sp.		isolate: ULC186bin1	47254	ASM324910v1	GCA_003249105.1	GenBank	NCBI Prokaryotic Genome Annotation Pipeline (PGAP)	Scaffold	16709	5080999	2018-06-19	4757	PRJNA436342	SAMN08896001
Cyanobium sp.		isolate: ULC084bin3	2164130	ASM324911v1	GCA_003249115.1	GenBank	NCBI Prokaryotic Genome Annotation Pipeline (PGAP)	Scaffold	33348	2820113	2018-06-19	2945	PRJNA436342	SAMN08895991
Leptolyngbya sp.		isolate: ULC073bin1	47254	ASM324915v1	GCA_003249155.1	GenBank	NCBI Prokaryotic Genome Annotation Pipeline (PGAP)	Scaffold	10748	4608713	2018-06-19	4540	PRJNA436342	SAMN08895985
Hapalosiphonaceae cyanobacterium JJU2		isolate: JJU2	2109628	ASM326131v1	GCA_003261315.1	GenBank	NCBI Prokaryotic Genome Annotation Pipeline (PGAP)	Scaffold	17582	7145071	2018-06-25	6136	PRJNA437118	SAMN08639647
Arthrospira sp. O9.13F		strain: O9.13F	1982223	ASM326832v1	GCA_003268325.1	GenBank	NCBI Prokaryotic Genome Annotation Pipeline (PGAP)	Contig	6514	4945448	2018-06-27	5355	PRJNA384118	SAMN06828989
Prochlorococcus sp. AG-402-G06		isolate: AG-402-G06	2162203	ASM327798v1	GCA_003277985.1	GenBank		Contig	60908	1489406	2018-06-28		PRJNA445865	SAMN08886302
Prochlorococcus sp. AG-402-B10		isolate: AG-402-B10	2162254	ASM327800v1	GCA_003278005.1	GenBank		Contig	61643	1097025	2018-06-28		PRJNA445865	SAMN08886296
Prochlorococcus sp. AG-402-B03		isolate: AG-402-B03	2162252	ASM327801v1	GCA_003278015.1	GenBank		Contig	143056	1720847	2018-06-28		PRJNA445865	SAMN08886294
Prochlorococcus sp. AG-402-A04		isolate: AG-402-A04	2162250	ASM327804v1	GCA_003278045.1	GenBank		Contig	60830	1300179	2018-06-28		PRJNA445865	SAMN08886291
Prochlorococcus sp. AG-363-P15		isolate: AG-363-P15	2162139	ASM327817v1	GCA_003278175.1	GenBank		Contig	31616	1114947	2018-06-28		PRJNA445865	SAMN08886264
Prochlorococcus sp. AG-363-P08		isolate: AG-363-P08	2162138	ASM327819v1	GCA_003278195.1	GenBank		Contig	90342	1583192	2018-06-28		PRJNA445865	SAMN08886263
Prochlorococcus sp. AG-363-P01		isolate: AG-363-P01	2162136	ASM327822v1	GCA_003278225.1	GenBank		Contig	88587	1272788	2018-06-28		PRJNA445865	SAMN08886261
Prochlorococcus sp. AG-363-O21		isolate: AG-363-O21	2162135	ASM327824v1	GCA_003278245.1	GenBank		Contig	108191	731500	2018-06-28		PRJNA445865	SAMN08886260
Prochlorococcus sp. AG-363-O15		isolate: AG-363-O15	2162133	ASM327825v1	GCA_003278255.1	GenBank		Contig	89823	1342813	2018-06-28		PRJNA445865	SAMN08886258
Prochlorococcus sp. AG-363-N03		isolate: AG-363-N03	2162148	ASM327828v1	GCA_003278285.1	GenBank		Contig	45499	735386	2018-06-28		PRJNA445865	SAMN08886254
Prochlorococcus sp. AG-363-M21		isolate: AG-363-M21	2162147	ASM327830v1	GCA_003278305.1	GenBank		Contig	78895	1161170	2018-06-28		PRJNA445865	SAMN08886253
Prochlorococcus sp. AG-363-I04		isolate: AG-363-I04	2162129	ASM327832v1	GCA_003278325.1	GenBank		Contig	37790	1002749	2018-06-28		PRJNA445865	SAMN08886244
Prochlorococcus sp. AG-363-C02		isolate: AG-363-C02	2162185	ASM327834v1	GCA_003278345.1	GenBank		Contig	57431	1420347	2018-06-28		PRJNA445865	SAMN08886240
Prochlorococcus sp. AG-363-M17		isolate: AG-363-M17	2162195	ASM327836v1	GCA_003278365.1	GenBank		Contig	49785	1406914	2018-06-28		PRJNA445865	SAMN08886251
Prochlorococcus sp. AG-363-L19		isolate: AG-363-L19	2162194	ASM327837v1	GCA_003278375.1	GenBank		Contig	46135	763517	2018-06-28		PRJNA445865	SAMN08886250
Prochlorococcus sp. AG-363-G23		isolate: AG-363-G23	2162188	ASM327838v1	GCA_003278385.1	GenBank		Contig	29257	646218	2018-06-28		PRJNA445865	SAMN08886243
Prochlorococcus sp. AG-363-B11		isolate: AG-363-B11	2162182	ASM327842v1	GCA_003278425.1	GenBank		Contig	79105	1493848	2018-06-28		PRJNA445865	SAMN08886237
Prochlorococcus sp. AG-363-B05		isolate: AG-363-B05	2162181	ASM327844v1	GCA_003278445.1	GenBank		Contig	47245	1085527	2018-06-28		PRJNA445865	SAMN08886236
Prochlorococcus sp. AG-363-A04		isolate: AG-363-A04	2162175	ASM327845v1	GCA_003278455.1	GenBank		Contig	52764	1025160	2018-06-28		PRJNA445865	SAMN08886230
Prochlorococcus sp. AG-363-B04		isolate: AG-363-B04	2162180	ASM327846v1	GCA_003278465.1	GenBank		Contig	84877	1503418	2018-06-28		PRJNA445865	SAMN08886235
Prochlorococcus sp. AG-355-P23		isolate: AG-355-P23	2162173	ASM327850v1	GCA_003278505.1	GenBank		Contig	25997	503776	2018-06-28		PRJNA445865	SAMN08886225
Prochlorococcus sp. AG-355-P16		isolate: AG-355-P16	2162171	ASM327852v1	GCA_003278525.1	GenBank		Contig	67521	1457356	2018-06-28		PRJNA445865	SAMN08886223
Prochlorococcus sp. AG-355-N18		isolate: AG-355-N18	2162167	ASM327853v1	GCA_003278535.1	GenBank		Contig	103627	1659147	2018-06-28		PRJNA445865	SAMN08886213
Prochlorococcus sp. AG-355-N16		isolate: AG-355-N16	2162124	ASM327854v1	GCA_003278545.1	GenBank		Contig	176379	1648612	2018-06-28		PRJNA445865	SAMN08886212
Prochlorococcus sp. AG-355-N02		isolate: AG-355-N02	2162123	ASM327858v1	GCA_003278585.1	GenBank		Contig	81983	1484681	2018-06-28		PRJNA445865	SAMN08886211
Prochlorococcus sp. AG-355-M02		isolate: AG-355-M02	2162121	ASM327860v1	GCA_003278605.1	GenBank		Contig	119779	1537562	2018-06-28		PRJNA445865	SAMN08886209
Prochlorococcus sp. AG-355-K15		isolate: AG-355-K15	2162114	ASM327862v1	GCA_003278625.1	GenBank		Contig	101790	1360080	2018-06-28		PRJNA445865	SAMN08886202
Prochlorococcus sp. AG-355-K13		isolate: AG-355-K13	2162113	ASM327863v1	GCA_003278635.1	GenBank		Contig	87022	1161174	2018-06-28		PRJNA445865	SAMN08886201
Prochlorococcus sp. AG-355-K10		isolate: AG-355-K10	2162243	ASM327866v1	GCA_003278665.1	GenBank		Contig	98499	865356	2018-06-28		PRJNA445865	SAMN08886200
Prochlorococcus sp. AG-355-K03		isolate: AG-355-K03	2162242	ASM327868v1	GCA_003278685.1	GenBank		Contig	53104	1291877	2018-06-28		PRJNA445865	SAMN08886199
Prochlorococcus sp. AG-355-J23		isolate: AG-355-J23	2162112	ASM327870v1	GCA_003278705.1	GenBank		Contig	62592	1452025	2018-06-28		PRJNA445865	SAMN08886198
Prochlorococcus sp. AG-355-J21		isolate: AG-355-J21	2162166	ASM327872v1	GCA_003278725.1	GenBank		Contig	42383	740959	2018-06-28		PRJNA445865	SAMN08886197
Prochlorococcus sp. AG-355-J09		isolate: AG-355-J09	2162111	ASM327873v1	GCA_003278735.1	GenBank		Contig	90284	1583267	2018-06-28		PRJNA445865	SAMN08886195
Prochlorococcus sp. AG-355-G23		isolate: AG-355-G23	2162107	ASM327876v1	GCA_003278765.1	GenBank		Contig	52628	1354738	2018-06-28		PRJNA445865	SAMN08886191
Prochlorococcus sp. AG-355-A02		isolate: AG-355-A02	2162103	ASM327877v1	GCA_003278775.1	GenBank		Contig	80062	767113	2018-06-28		PRJNA445865	SAMN08886186
Prochlorococcus sp. AG-347-O22		isolate: AG-347-O22	2162075	ASM327884v1	GCA_003278845.1	GenBank		Contig	105728	1405589	2018-06-28		PRJNA445865	SAMN08886178
Prochlorococcus sp. AG-347-M23		isolate: AG-347-M23	2162072	ASM327885v1	GCA_003278855.1	GenBank		Contig	90551	1505696	2018-06-28		PRJNA445865	SAMN08886175
Prochlorococcus sp. AG-347-L21		isolate: AG-347-L21	2162069	ASM327887v1	GCA_003278875.1	GenBank		Contig	73913	1409046	2018-06-28		PRJNA445865	SAMN08886171
Prochlorococcus sp. AG-347-L19		isolate: AG-347-L19	2162067	ASM327889v1	GCA_003278895.1	GenBank		Contig	46455	1303229	2018-06-28		PRJNA445865	SAMN08886169
Prochlorococcus sp. AG-347-L17		isolate: AG-347-L17	2162066	ASM327892v1	GCA_003278925.1	GenBank		Contig	106080	1517440	2018-06-28		PRJNA445865	SAMN08886168
Prochlorococcus sp. AG-347-K23		isolate: AG-347-K23	2162064	ASM327894v1	GCA_003278945.1	GenBank		Contig	72825	837619	2018-06-28		PRJNA445865	SAMN08886165
Prochlorococcus sp. AG-347-K10		isolate: AG-347-K10	2162200	ASM327895v1	GCA_003278955.1	GenBank		Contig	63171	1335039	2018-06-28		PRJNA445865	SAMN08886156
Prochlorococcus sp. AG-347-J23		isolate: AG-347-J23	2162143	ASM327896v1	GCA_003278965.1	GenBank		Contig	59756	1336622	2018-06-28		PRJNA445865	SAMN08886154
Prochlorococcus sp. AG-347-J22		isolate: AG-347-J22	2162142	ASM327900v1	GCA_003279005.1	GenBank		Contig	80724	1411991	2018-06-28		PRJNA445865	SAMN08886153
Prochlorococcus sp. AG-347-J19		isolate: AG-347-J19	2162159	ASM327901v1	GCA_003279015.1	GenBank		Contig	179178	1592054	2018-06-28		PRJNA445865	SAMN08886150
Prochlorococcus sp. AG-347-I23		isolate: AG-347-I23	2162157	ASM327904v1	GCA_003279045.1	GenBank		Contig	62826	1057338	2018-06-28		PRJNA445865	SAMN08886146
Prochlorococcus sp. AG-347-I21		isolate: AG-347-I21	2162155	ASM327905v1	GCA_003279055.1	GenBank		Contig	99033	1557900	2018-06-28		PRJNA445865	SAMN08886144
Prochlorococcus sp. AG-347-G18		isolate: AG-347-G18	2162149	ASM327908v1	GCA_003279085.1	GenBank		Contig	186071	1593016	2018-06-28		PRJNA445865	SAMN08886137
Prochlorococcus sp. AG-347-I19		isolate: AG-347-I19	2162154	ASM327910v1	GCA_003279105.1	GenBank		Contig	116244	1463307	2018-06-28		PRJNA445865	SAMN08886143
Prochlorococcus sp. AG-347-E03		isolate: AG-347-E03	2162235	ASM327911v1	GCA_003279115.1	GenBank		Contig	94283	1376825	2018-06-28		PRJNA445865	SAMN08886135
Prochlorococcus sp. AG-347-B08		isolate: AG-347-B08	2162233	ASM327912v1	GCA_003279125.1	GenBank		Contig	37177	788178	2018-06-28		PRJNA445865	SAMN08886132
Prochlorococcus sp. AG-341-P17		isolate: AG-341-P17	2162229	ASM327921v1	GCA_003279215.1	GenBank		Contig	45685	134516	2018-06-28		PRJNA445865	SAMN08886104
Prochlorococcus sp. AG-341-O20		isolate: AG-341-O20	2162228	ASM327926v1	GCA_003279265.1	GenBank		Contig	23040	269424	2018-06-28		PRJNA445865	SAMN08886103
Prochlorococcus sp. AG-341-K05		isolate: AG-341-K05	2162199	ASM327928v1	GCA_003279285.1	GenBank		Contig	26420	377970	2018-06-28		PRJNA445865	SAMN08886098
Prochlorococcus sp. AG-341-B22		isolate: AG-341-B22	2162224	ASM327932v1	GCA_003279325.1	GenBank		Contig	43003	290012	2018-06-28		PRJNA445865	SAMN08886094
Prochlorococcus sp. AG-335-N20		isolate: AG-335-N20	2162222	ASM327933v1	GCA_003279335.1	GenBank		Contig	39196	610661	2018-06-28		PRJNA445865	SAMN08886078
Prochlorococcus sp. AG-335-L06		isolate: AG-335-L06	2162459	ASM327936v1	GCA_003279365.1	GenBank		Contig	39234	739995	2018-06-28		PRJNA445865	SAMN08886076
Prochlorococcus sp. AG-335-J19		isolate: AG-335-J19	2162458	ASM327940v1	GCA_003279405.1	GenBank		Contig	34430	821743	2018-06-28		PRJNA445865	SAMN08886075
Prochlorococcus sp. AG-335-J02		isolate: AG-335-J02	2162457	ASM327941v1	GCA_003279415.1	GenBank		Contig	34775	489314	2018-06-28		PRJNA445865	SAMN08886074
Prochlorococcus sp. AG-402-G10		isolate: AG-402-G10	2162471	ASM327944v1	GCA_003279445.1	GenBank		Contig	103942	1620738	2018-06-28		PRJNA445865	SAMN08886304
Prochlorococcus sp. AG-402-G19		isolate: AG-402-G19	2162472	ASM327945v1	GCA_003279455.1	GenBank		Contig	45229	1282444	2018-06-28		PRJNA445865	SAMN08886305
Prochlorococcus sp. AG-402-F05		isolate: AG-402-F05	2162258	ASM327948v1	GCA_003279485.1	GenBank		Contig	88171	1629827	2018-06-28		PRJNA445865	SAMN08886301
Prochlorococcus sp. AG-402-G08		isolate: AG-402-G08	2162259	ASM327949v1	GCA_003279495.1	GenBank		Contig	85287	1630164	2018-06-28		PRJNA445865	SAMN08886303
Prochlorococcus sp. AG-402-E17		isolate: AG-402-E17	2162257	ASM327950v1	GCA_003279505.1	GenBank		Contig	41169	1328116	2018-06-28		PRJNA445865	SAMN08886300
Prochlorococcus sp. AG-402-C22		isolate: AG-402-C22	2162256	ASM327953v1	GCA_003279535.1	GenBank		Contig	44662	1171404	2018-06-28		PRJNA445865	SAMN08886299
Prochlorococcus sp. AG-402-C09		isolate: AG-402-C09	2162255	ASM327956v1	GCA_003279565.1	GenBank		Contig	130851	1626188	2018-06-28		PRJNA445865	SAMN08886298
Prochlorococcus sp. AG-402-A08		isolate: AG-402-A08	2162251	ASM327958v1	GCA_003279585.1	GenBank		Contig	63500	1594446	2018-06-28		PRJNA445865	SAMN08886292
Prochlorococcus sp. AG-402-B19		isolate: AG-402-B19	2162470	ASM327961v1	GCA_003279615.1	GenBank		Contig	86757	1548023	2018-06-28		PRJNA445865	SAMN08886297
Prochlorococcus sp. AG-402-B05		isolate: AG-402-B05	2162253	ASM327963v1	GCA_003279635.1	GenBank		Contig	106058	1762426	2018-06-28		PRJNA445865	SAMN08886295
Prochlorococcus sp. AG-402-A21		isolate: AG-402-A21	2162076	ASM327965v1	GCA_003279655.1	GenBank		Contig	80696	1669193	2018-06-28		PRJNA445865	SAMN08886293
Prochlorococcus sp. AG-388-L21		isolate: AG-388-L21	2162248	ASM327974v1	GCA_003279745.1	GenBank		Contig	62173	1411541	2018-06-28		PRJNA445865	SAMN08886277
Prochlorococcus sp. AG-388-J02		isolate: AG-388-J02	2162469	ASM327978v1	GCA_003279785.1	GenBank		Contig	111086	1721047	2018-06-28		PRJNA445865	SAMN08886276
Prochlorococcus sp. AG-388-O02		isolate: AG-388-O02	2162249	ASM327979v1	GCA_003279795.1	GenBank		Contig	79727	1665320	2018-06-28		PRJNA445865	SAMN08886278
Prochlorococcus sp. AG-388-F11		isolate: AG-388-F11	2162246	ASM327984v1	GCA_003279845.1	GenBank		Contig	77673	1499217	2018-06-28		PRJNA445865	SAMN08886274
Prochlorococcus sp. AG-388-E21		isolate: AG-388-E21	2162245	ASM327985v1	GCA_003279855.1	GenBank		Contig	186778	1661104	2018-06-28		PRJNA445865	SAMN08886273
Prochlorococcus sp. AG-388-I18		isolate: AG-388-I18	2162247	ASM327986v1	GCA_003279865.1	GenBank		Contig	128534	1609845	2018-06-28		PRJNA445865	SAMN08886275
Prochlorococcus sp. AG-388-D03		isolate: AG-388-D03	2162468	ASM327987v1	GCA_003279875.1	GenBank		Contig	57661	1415793	2018-06-28		PRJNA445865	SAMN08886272
Prochlorococcus sp. AG-388-B05		isolate: AG-388-B05	2162467	ASM327992v1	GCA_003279925.1	GenBank		Contig	70520	1479994	2018-06-28		PRJNA445865	SAMN08886271
Prochlorococcus sp. AG-388-A04		isolate: AG-388-A04	2162466	ASM327993v1	GCA_003279935.1	GenBank		Contig	78502	1489502	2018-06-28		PRJNA445865	SAMN08886270
Prochlorococcus sp. AG-388-A01		isolate: AG-388-A01	2162465	ASM327994v1	GCA_003279945.1	GenBank		Contig	110888	1546107	2018-06-28		PRJNA445865	SAMN08886269
Prochlorococcus sp. AG-363-P06		isolate: AG-363-P06	2162137	ASM328002v1	GCA_003280025.1	GenBank		Contig	131361	1694833	2018-06-28		PRJNA445865	SAMN08886262
Prochlorococcus sp. AG-363-P19		isolate: AG-363-P19	2162140	ASM328005v1	GCA_003280055.1	GenBank		Contig	156112	1781405	2018-06-28		PRJNA445865	SAMN08886265
Prochlorococcus sp. AG-363-O06		isolate: AG-363-O06	2162132	ASM328008v1	GCA_003280085.1	GenBank		Contig	81886	1419431	2018-06-28		PRJNA445865	SAMN08886257
Prochlorococcus sp. AG-363-O16		isolate: AG-363-O16	2162134	ASM328009v1	GCA_003280095.1	GenBank		Contig	51515	1348350	2018-06-28		PRJNA445865	SAMN08886259
Prochlorococcus sp. AG-363-N20		isolate: AG-363-N20	2162131	ASM328010v1	GCA_003280105.1	GenBank		Contig	61457	1457281	2018-06-28		PRJNA445865	SAMN08886256
Prochlorococcus sp. AG-363-N16		isolate: AG-363-N16	2162130	ASM328013v1	GCA_003280135.1	GenBank		Contig	105305	1398838	2018-06-28		PRJNA445865	SAMN08886255
Prochlorococcus sp. AG-363-L17		isolate: AG-363-L17	2162193	ASM328016v1	GCA_003280165.1	GenBank		Contig	44155	1043499	2018-06-28		PRJNA445865	SAMN08886249
Prochlorococcus sp. AG-363-M20		isolate: AG-363-M20	2162196	ASM328017v1	GCA_003280175.1	GenBank		Contig	40289	858293	2018-06-28		PRJNA445865	SAMN08886252
Prochlorococcus sp. AG-363-L02		isolate: AG-363-L02	2162192	ASM328018v1	GCA_003280185.1	GenBank		Contig	29842	780919	2018-06-28		PRJNA445865	SAMN08886248
Prochlorococcus sp. AG-363-K07		isolate: AG-363-K07	2162191	ASM328022v1	GCA_003280225.1	GenBank		Contig	81474	1737776	2018-06-28		PRJNA445865	SAMN08886247
Prochlorococcus sp. AG-363-J23		isolate: AG-363-J23	2162190	ASM328024v1	GCA_003280245.1	GenBank		Contig	47343	1314955	2018-06-28		PRJNA445865	SAMN08886246
Prochlorococcus sp. AG-363-I21		isolate: AG-363-I21	2162189	ASM328025v1	GCA_003280255.1	GenBank		Contig	45367	1261126	2018-06-28		PRJNA445865	SAMN08886245
Prochlorococcus sp. AG-363-G03		isolate: AG-363-G03	2162187	ASM328026v1	GCA_003280265.1	GenBank		Contig	36210	1206512	2018-06-28		PRJNA445865	SAMN08886242
Prochlorococcus sp. AG-363-C20		isolate: AG-363-C20	2162186	ASM328029v1	GCA_003280295.1	GenBank		Contig	53986	1750072	2018-06-28		PRJNA445865	SAMN08886241
Prochlorococcus sp. AG-363-B19		isolate: AG-363-B19	2162184	ASM328032v1	GCA_003280325.1	GenBank		Contig	46030	859267	2018-06-28		PRJNA445865	SAMN08886239
Prochlorococcus sp. AG-363-B18		isolate: AG-363-B18	2162183	ASM328033v1	GCA_003280335.1	GenBank		Contig	194264	1553528	2018-06-28		PRJNA445865	SAMN08886238
Prochlorococcus sp. AG-363-A16		isolate: AG-363-A16	2162179	ASM328034v1	GCA_003280345.1	GenBank		Contig	71599	1743005	2018-06-28		PRJNA445865	SAMN08886234
Prochlorococcus sp. AG-363-A15		isolate: AG-363-A15	2162178	ASM328037v1	GCA_003280375.1	GenBank		Contig	57815	992663	2018-06-28		PRJNA445865	SAMN08886233
Prochlorococcus sp. AG-363-A05		isolate: AG-363-A05	2162176	ASM328040v1	GCA_003280405.1	GenBank		Contig	34813	792439	2018-06-28		PRJNA445865	SAMN08886231
Prochlorococcus sp. AG-363-A06		isolate: AG-363-A06	2162177	ASM328041v1	GCA_003280415.1	GenBank		Contig	27775	920375	2018-06-28		PRJNA445865	SAMN08886232
Prochlorococcus sp. AG-363-A03		isolate: AG-363-A03	2162174	ASM328044v1	GCA_003280445.1	GenBank		Contig	40441	1373588	2018-06-28		PRJNA445865	SAMN08886229
Prochlorococcus sp. AG-355-P18		isolate: AG-355-P18	2162172	ASM328051v1	GCA_003280515.1	GenBank		Contig	72315	1451366	2018-06-28		PRJNA445865	SAMN08886224
Prochlorococcus sp. AG-355-P15		isolate: AG-355-P15	2162170	ASM328054v1	GCA_003280545.1	GenBank		Contig	46899	1310019	2018-06-28		PRJNA445865	SAMN08886222
Prochlorococcus sp. AG-355-P11		isolate: AG-355-P11	2162169	ASM328056v1	GCA_003280565.1	GenBank		Contig	101178	1577421	2018-06-28		PRJNA445865	SAMN08886221
Prochlorococcus sp. AG-355-P07		isolate: AG-355-P07	2162168	ASM328057v1	GCA_003280575.1	GenBank		Contig	103233	1524965	2018-06-28		PRJNA445865	SAMN08886220
Prochlorococcus sp. AG-355-O19		isolate: AG-355-O19	2162244	ASM328061v1	GCA_003280615.1	GenBank		Contig	40477	647015	2018-06-28		PRJNA445865	SAMN08886218
Prochlorococcus sp. AG-355-N23		isolate: AG-355-N23	2162127	ASM328064v1	GCA_003280645.1	GenBank		Contig	46039	998790	2018-06-28		PRJNA445865	SAMN08886216
Prochlorococcus sp. AG-355-O17		isolate: AG-355-O17	2162128	ASM328065v1	GCA_003280655.1	GenBank		Contig	124097	1592611	2018-06-28		PRJNA445865	SAMN08886217
Prochlorococcus sp. AG-355-N22		isolate: AG-355-N22	2162126	ASM328068v1	GCA_003280685.1	GenBank		Contig	98594	1481069	2018-06-28		PRJNA445865	SAMN08886215
Prochlorococcus sp. AG-355-N21		isolate: AG-355-N21	2162125	ASM328069v1	GCA_003280695.1	GenBank		Contig	97721	498766	2018-06-28		PRJNA445865	SAMN08886214
Prochlorococcus sp. AG-355-M18		isolate: AG-355-M18	2162122	ASM328072v1	GCA_003280725.1	GenBank		Contig	53942	1402439	2018-06-28		PRJNA445865	SAMN08886210
Prochlorococcus sp. AG-355-L22		isolate: AG-355-L22	2162120	ASM328073v1	GCA_003280735.1	GenBank		Contig	48214	1182250	2018-06-28		PRJNA445865	SAMN08886208
Prochlorococcus sp. AG-355-L21		isolate: AG-355-L21	2162119	ASM328076v1	GCA_003280765.1	GenBank		Contig	30493	659930	2018-06-28		PRJNA445865	SAMN08886207
Prochlorococcus sp. AG-355-L20		isolate: AG-355-L20	2162118	ASM328077v1	GCA_003280775.1	GenBank		Contig	88180	1415685	2018-06-28		PRJNA445865	SAMN08886206
Prochlorococcus sp. AG-355-L02		isolate: AG-355-L02	2162117	ASM328080v1	GCA_003280805.1	GenBank		Contig	100737	1432877	2018-06-28		PRJNA445865	SAMN08886205
Prochlorococcus sp. AG-355-K23		isolate: AG-355-K23	2162116	ASM328081v1	GCA_003280815.1	GenBank		Contig	39163	1239607	2018-06-28		PRJNA445865	SAMN08886204
Prochlorococcus sp. AG-355-K20		isolate: AG-355-K20	2162115	ASM328083v1	GCA_003280835.1	GenBank		Contig	204441	1547190	2018-06-28		PRJNA445865	SAMN08886203
Prochlorococcus sp. AG-355-J17		isolate: AG-355-J17	2162241	ASM328085v1	GCA_003280855.1	GenBank		Contig	37380	873010	2018-06-28		PRJNA445865	SAMN08886196
Prochlorococcus sp. AG-355-J04		isolate: AG-355-J04	2162110	ASM328088v1	GCA_003280885.1	GenBank		Contig	36034	1108725	2018-06-28		PRJNA445865	SAMN08886194
Prochlorococcus sp. AG-355-I20		isolate: AG-355-I20	2162109	ASM328089v1	GCA_003280895.1	GenBank		Contig	63073	1393450	2018-06-28		PRJNA445865	SAMN08886193
Prochlorococcus sp. AG-355-I04		isolate: AG-355-I04	2162108	ASM328091v1	GCA_003280915.1	GenBank		Contig	104498	1559003	2018-06-28		PRJNA445865	SAMN08886192
Prochlorococcus sp. AG-355-B23		isolate: AG-355-B23	2162106	ASM328093v1	GCA_003280935.1	GenBank		Contig	58808	1298614	2018-06-28		PRJNA445865	SAMN08886190
Prochlorococcus sp. AG-355-B18		isolate: AG-355-B18	2162105	ASM328096v1	GCA_003280965.1	GenBank		Contig	124130	1581931	2018-06-28		PRJNA445865	SAMN08886189
Prochlorococcus sp. AG-355-A18		isolate: AG-355-A18	2162240	ASM328098v1	GCA_003280985.1	GenBank		Contig	64299	1180834	2018-06-28		PRJNA445865	SAMN08886188
Prochlorococcus sp. AG-355-A09		isolate: AG-355-A09	2162104	ASM328099v1	GCA_003280995.1	GenBank		Contig	106558	1516538	2018-06-28		PRJNA445865	SAMN08886187
Prochlorococcus sp. AG-347-N23		isolate: AG-347-N23	2162074	ASM328112v1	GCA_003281125.1	GenBank		Contig	30694	1050155	2018-06-28		PRJNA445865	SAMN08886177
Prochlorococcus sp. AG-347-N19		isolate: AG-347-N19	2162073	ASM328114v1	GCA_003281145.1	GenBank		Contig	69068	1418234	2018-06-28		PRJNA445865	SAMN08886176
Prochlorococcus sp. AG-347-M18		isolate: AG-347-M18	2162071	ASM328116v1	GCA_003281165.1	GenBank		Contig	77192	1369540	2018-06-28		PRJNA445865	SAMN08886174
Prochlorococcus sp. AG-347-M15		isolate: AG-347-M15	2162070	ASM328118v1	GCA_003281185.1	GenBank		Contig	108142	1477666	2018-06-28		PRJNA445865	SAMN08886173
Prochlorococcus sp. AG-347-M08		isolate: AG-347-M08	2162239	ASM328120v1	GCA_003281205.1	GenBank		Contig	198817	1476354	2018-06-28		PRJNA445865	SAMN08886172
Prochlorococcus sp. AG-347-L20		isolate: AG-347-L20	2162068	ASM328122v1	GCA_003281225.1	GenBank		Contig	105136	1649271	2018-06-28		PRJNA445865	SAMN08886170
Prochlorococcus sp. AG-347-L13		isolate: AG-347-L13	2162202	ASM328123v1	GCA_003281235.1	GenBank		Contig	94930	971350	2018-06-28		PRJNA445865	SAMN08886167
Prochlorococcus sp. AG-347-L02		isolate: AG-347-L02	2162065	ASM328125v1	GCA_003281255.1	GenBank		Contig	90955	1534788	2018-06-28		PRJNA445865	SAMN08886166
Prochlorococcus sp. AG-347-K22		isolate: AG-347-K22	2162201	ASM328128v1	GCA_003281285.1	GenBank		Contig	39832	866944	2018-06-28		PRJNA445865	SAMN08886164
Prochlorococcus sp. AG-347-K21		isolate: AG-347-K21	2162063	ASM328130v1	GCA_003281305.1	GenBank		Contig	27100	774245	2018-06-28		PRJNA445865	SAMN08886163
Prochlorococcus sp. AG-347-K20		isolate: AG-347-K20	2162062	ASM328131v1	GCA_003281315.1	GenBank		Contig	136459	1509006	2018-06-28		PRJNA445865	SAMN08886162
Prochlorococcus sp. AG-347-K19		isolate: AG-347-K19	2162061	ASM328133v1	GCA_003281335.1	GenBank		Contig	101493	1469081	2018-06-28		PRJNA445865	SAMN08886161
Prochlorococcus sp. AG-347-K18		isolate: AG-347-K18	2162060	ASM328136v1	GCA_003281365.1	GenBank		Contig	180916	1567557	2018-06-28		PRJNA445865	SAMN08886160
Prochlorococcus sp. AG-347-K17		isolate: AG-347-K17	2162059	ASM328138v1	GCA_003281385.1	GenBank		Contig	141954	1497472	2018-06-28		PRJNA445865	SAMN08886159
Prochlorococcus sp. AG-347-K16		isolate: AG-347-K16	2162146	ASM328140v1	GCA_003281405.1	GenBank		Contig	82116	1566220	2018-06-28		PRJNA445865	SAMN08886158
Prochlorococcus sp. AG-347-K15		isolate: AG-347-K15	2162145	ASM328141v1	GCA_003281415.1	GenBank		Contig	53833	1165132	2018-06-28		PRJNA445865	SAMN08886157
Prochlorococcus sp. AG-347-K02		isolate: AG-347-K02	2162144	ASM328144v1	GCA_003281445.1	GenBank		Contig	166972	1454557	2018-06-28		PRJNA445865	SAMN08886155
Prochlorococcus sp. AG-347-J21		isolate: AG-347-J21	2162161	ASM328145v1	GCA_003281455.1	GenBank		Contig	101026	1421082	2018-06-28		PRJNA445865	SAMN08886152
Prochlorococcus sp. AG-347-J20		isolate: AG-347-J20	2162160	ASM328148v1	GCA_003281485.1	GenBank		Contig	87429	1403792	2018-06-28		PRJNA445865	SAMN08886151
Prochlorococcus sp. AG-347-J14		isolate: AG-347-J14	2162158	ASM328150v1	GCA_003281505.1	GenBank		Contig	115565	1498306	2018-06-28		PRJNA445865	SAMN08886149
Prochlorococcus sp. AG-347-J06		isolate: AG-347-J06	2162238	ASM328152v1	GCA_003281525.1	GenBank		Contig	62819	1412937	2018-06-28		PRJNA445865	SAMN08886148
Prochlorococcus sp. AG-347-J05		isolate: AG-347-J05	2162464	ASM328154v1	GCA_003281545.1	GenBank		Contig	34603	725890	2018-06-28		PRJNA445865	SAMN08886147
Prochlorococcus sp. AG-347-I22		isolate: AG-347-I22	2162156	ASM328156v1	GCA_003281565.1	GenBank		Contig	28124	1035590	2018-06-28		PRJNA445865	SAMN08886145
Prochlorococcus sp. AG-347-I15		isolate: AG-347-I15	2162153	ASM328158v1	GCA_003281585.1	GenBank		Contig	183906	1285259	2018-06-28		PRJNA445865	SAMN08886142
Prochlorococcus sp. AG-347-I06		isolate: AG-347-I06	2162152	ASM328160v1	GCA_003281605.1	GenBank		Contig	354096	1524652	2018-06-28		PRJNA445865	SAMN08886141
Prochlorococcus sp. AG-347-I04		isolate: AG-347-I04	2162237	ASM328162v1	GCA_003281625.1	GenBank		Contig	80034	1473772	2018-06-28		PRJNA445865	SAMN08886140
Prochlorococcus sp. AG-347-G22		isolate: AG-347-G22	2162151	ASM328163v1	GCA_003281635.1	GenBank		Contig	85196	1326614	2018-06-28		PRJNA445865	SAMN08886139
Prochlorococcus sp. AG-347-G20		isolate: AG-347-G20	2162150	ASM328164v1	GCA_003281645.1	GenBank		Contig	100177	1456849	2018-06-28		PRJNA445865	SAMN08886138
Prochlorococcus sp. AG-347-E23		isolate: AG-347-E23	2162236	ASM328168v1	GCA_003281685.1	GenBank		Contig	82129	1502555	2018-06-28		PRJNA445865	SAMN08886136
Prochlorococcus sp. AG-347-C10		isolate: AG-347-C10	2162234	ASM328170v1	GCA_003281705.1	GenBank		Contig	47768	1258105	2018-06-28		PRJNA445865	SAMN08886134
Prochlorococcus sp. AG-347-B23		isolate: AG-347-B23	2162141	ASM328171v1	GCA_003281715.1	GenBank		Contig	51316	1220092	2018-06-28		PRJNA445865	SAMN08886133
Prochlorococcus sp. AG-341-N05		isolate: AG-341-N05	2162227	ASM328192v1	GCA_003281925.1	GenBank		Contig	52697	570862	2018-06-28		PRJNA445865	SAMN08886101
Prochlorococcus sp. AG-341-L22		isolate: AG-341-L22	2162226	ASM328195v1	GCA_003281955.1	GenBank		Contig	24977	483633	2018-06-28		PRJNA445865	SAMN08886099
Prochlorococcus sp. AG-341-K02		isolate: AG-341-K02	2162463	ASM328196v1	GCA_003281965.1	GenBank		Contig	15439	470737	2018-06-28		PRJNA445865	SAMN08886097
Prochlorococcus sp. AG-341-I22		isolate: AG-341-I22	2162225	ASM328200v1	GCA_003282005.1	GenBank		Contig	30232	496310	2018-06-28		PRJNA445865	SAMN08886096
Prochlorococcus sp. AG-341-E15		isolate: AG-341-E15	2162462	ASM328202v1	GCA_003282025.1	GenBank		Contig	29708	670841	2018-06-28		PRJNA445865	SAMN08886095
Prochlorococcus sp. AG-341-A02		isolate: AG-341-A02	2162461	ASM328204v1	GCA_003282045.1	GenBank		Contig	36357	464855	2018-06-28		PRJNA445865	SAMN08886093
Prochlorococcus sp. AG-335-I21		isolate: AG-335-I21	2162221	ASM328222v1	GCA_003282225.1	GenBank		Contig	28320	936124	2018-06-28		PRJNA445865	SAMN08886073
Prochlorococcus sp. AG-335-P02		isolate: AG-335-P02	2162223	ASM328223v1	GCA_003282235.1	GenBank		Contig	27418	692929	2018-06-28		PRJNA445865	SAMN08886080
Prochlorococcus sp. AG-335-O19		isolate: AG-335-O19	2162460	ASM328226v1	GCA_003282265.1	GenBank		Contig	33507	949962	2018-06-28		PRJNA445865	SAMN08886079
Prochlorococcus sp. AG-335-I15		isolate: AG-335-I15	2162198	ASM328228v1	GCA_003282285.1	GenBank		Contig	49168	499680	2018-06-28		PRJNA445865	SAMN08886072
Prochlorococcus sp. AG-335-D04		isolate: AG-335-D04	2162454	ASM328230v1	GCA_003282305.1	GenBank		Contig	20841	500327	2018-06-28		PRJNA445865	SAMN08886069
Prochlorococcus sp. AG-335-D02		isolate: AG-335-D02	2162453	ASM328232v1	GCA_003282325.1	GenBank		Contig	17853	674981	2018-06-28		PRJNA445865	SAMN08886068
Prochlorococcus sp. AG-335-E22		isolate: AG-335-E22	2162455	ASM328234v1	GCA_003282345.1	GenBank		Contig	39129	814114	2018-06-28		PRJNA445865	SAMN08886070
Prochlorococcus sp. AG-335-F06		isolate: AG-335-F06	2162456	ASM328235v1	GCA_003282355.1	GenBank		Contig	19832	361666	2018-06-28		PRJNA445865	SAMN08886071
Prochlorococcus sp. AG-335-B08		isolate: AG-335-B08	2162451	ASM328238v1	GCA_003282385.1	GenBank		Contig	22334	584135	2018-06-28		PRJNA445865	SAMN08886066
Prochlorococcus sp. AG-335-C21		isolate: AG-335-C21	2162452	ASM328240v1	GCA_003282405.1	GenBank		Contig	22672	484388	2018-06-28		PRJNA445865	SAMN08886067
Prochlorococcus sp. AG-335-A05		isolate: AG-335-A05	2162450	ASM328242v1	GCA_003282425.1	GenBank		Contig	30716	857646	2018-06-28		PRJNA445865	SAMN08886064
Prochlorococcus sp. AG-331-M18		isolate: AG-331-M18	2162449	ASM328251v1	GCA_003282515.1	GenBank		Contig	35821	1161185	2018-06-28		PRJNA445865	SAMN08886060
Prochlorococcus sp. AG-331-K04		isolate: AG-331-K04	2162418	ASM328253v1	GCA_003282535.1	GenBank		Contig	159887	318947	2018-06-28		PRJNA445865	SAMN08886059
Prochlorococcus sp. AG-331-J21		isolate: AG-331-J21	2162417	ASM328256v1	GCA_003282565.1	GenBank		Contig	18299	364482	2018-06-28		PRJNA445865	SAMN08886058
Prochlorococcus sp. AG-331-J19		isolate: AG-331-J19	2162416	ASM328258v1	GCA_003282585.1	GenBank		Contig	24522	385518	2018-06-28		PRJNA445865	SAMN08886057
Prochlorococcus sp. AG-331-E10		isolate: AG-331-E10	2162413	ASM328259v1	GCA_003282595.1	GenBank		Contig	26031	435202	2018-06-28		PRJNA445865	SAMN08886054
Prochlorococcus sp. AG-331-F21		isolate: AG-331-F21	2162415	ASM328261v1	GCA_003282615.1	GenBank		Contig	11878	208992	2018-06-28		PRJNA445865	SAMN08886056
Prochlorococcus sp. AG-331-D11		isolate: AG-331-D11	2162412	ASM328264v1	GCA_003282645.1	GenBank		Contig	17227	294564	2018-06-28		PRJNA445865	SAMN08886053
Prochlorococcus sp. AG-331-D10		isolate: AG-331-D10	2162411	ASM328266v1	GCA_003282665.1	GenBank		Contig	34525	329172	2018-06-28		PRJNA445865	SAMN08886052
Prochlorococcus sp. AG-331-C07		isolate: AG-331-C07	2162448	ASM328269v1	GCA_003282695.1	GenBank		Contig	26165	776264	2018-06-28		PRJNA445865	SAMN08886051
Prochlorococcus sp. AG-331-B23		isolate: AG-331-B23	2162410	ASM328272v1	GCA_003282725.1	GenBank		Contig	44721	179082	2018-06-28		PRJNA445865	SAMN08886050
Prochlorococcus sp. AG-331-B22		isolate: AG-331-B22	2162409	ASM328274v1	GCA_003282745.1	GenBank		Contig	25533	268123	2018-06-28		PRJNA445865	SAMN08886049
Prochlorococcus sp. AG-331-A02		isolate: AG-331-A02	2162408	ASM328275v1	GCA_003282755.1	GenBank		Contig	9067	154309	2018-06-28		PRJNA445865	SAMN08886048
Prochlorococcus sp. AG-331-A01		isolate: AG-331-A01	2162407	ASM328278v1	GCA_003282785.1	GenBank		Contig	32866	585972	2018-06-28		PRJNA445865	SAMN08886047
Synechococcus sp. AG-323-O22		isolate: AG-323-O22	2161933	ASM328305v1	GCA_003283055.1	GenBank		Contig	16148	429502	2018-06-28		PRJNA445865	SAMN08886033
Synechococcus sp. AG-323-G20		isolate: AG-323-G20	2161932	ASM328313v1	GCA_003283135.1	GenBank		Contig	25636	399696	2018-06-28		PRJNA445865	SAMN08886028
Synechococcus sp. AG-323-F11		isolate: AG-323-F11	2161931	ASM328316v1	GCA_003283165.1	GenBank		Contig	31120	226596	2018-06-28		PRJNA445865	SAMN08886027
Synechococcus sp. AG-323-A11		isolate: AG-323-A11	2161930	ASM328320v1	GCA_003283205.1	GenBank		Contig	40587	233099	2018-06-28		PRJNA445865	SAMN08886021
Synechococcus sp. AG-323-A01		isolate: AG-323-A01	2161929	ASM328321v1	GCA_003283215.1	GenBank		Contig	23089	186509	2018-06-28		PRJNA445865	SAMN08886020
Prochlorococcus sp. AG-321-P21		isolate: AG-321-P21	2162406	ASM328322v1	GCA_003283225.1	GenBank		Contig	9577	377088	2018-06-28		PRJNA445865	SAMN08886019
Prochlorococcus sp. AG-321-M21		isolate: AG-321-M21	2162404	ASM328323v1	GCA_003283235.1	GenBank		Contig	22395	827358	2018-06-28		PRJNA445865	SAMN08886017
Prochlorococcus sp. AG-321-L23		isolate: AG-321-L23	2162197	ASM328328v1	GCA_003283285.1	GenBank		Contig	27884	272816	2018-06-28		PRJNA445865	SAMN08886016
Prochlorococcus sp. AG-321-K11		isolate: AG-321-K11	2162447	ASM328330v1	GCA_003283305.1	GenBank		Contig	10882	214142	2018-06-28		PRJNA445865	SAMN08886014
Prochlorococcus sp. AG-321-K06		isolate: AG-321-K06	2162403	ASM328331v1	GCA_003283315.1	GenBank		Contig	13295	172047	2018-06-28		PRJNA445865	SAMN08886013
Prochlorococcus sp. AG-321-I09		isolate: AG-321-I09	2162402	ASM328334v1	GCA_003283345.1	GenBank		Contig	13369	328700	2018-06-28		PRJNA445865	SAMN08886012
Prochlorococcus sp. AG-321-G21		isolate: AG-321-G21	2162446	ASM328336v1	GCA_003283365.1	GenBank		Contig	10152	391011	2018-06-28		PRJNA445865	SAMN08886011
Prochlorococcus sp. AG-321-G20		isolate: AG-321-G20	2162445	ASM328338v1	GCA_003283385.1	GenBank		Contig	26018	566495	2018-06-28		PRJNA445865	SAMN08886010
Prochlorococcus sp. AG-321-F02		isolate: AG-321-F02	2162444	ASM328339v1	GCA_003283395.1	GenBank		Contig	17495	581146	2018-06-28		PRJNA445865	SAMN08886009
Prochlorococcus sp. AG-321-E21		isolate: AG-321-E21	2162443	ASM328341v1	GCA_003283415.1	GenBank		Contig	57896	1314750	2018-06-28		PRJNA445865	SAMN08886008
Prochlorococcus sp. AG-321-D23		isolate: AG-321-D23	2162442	ASM328344v1	GCA_003283445.1	GenBank		Contig	30029	1201571	2018-06-28		PRJNA445865	SAMN08886007
Prochlorococcus sp. AG-321-B15		isolate: AG-321-B15	2162441	ASM328346v1	GCA_003283465.1	GenBank		Contig	14152	337563	2018-06-28		PRJNA445865	SAMN08886006
Prochlorococcus sp. AG-321-B08		isolate: AG-321-B08	2162440	ASM328347v1	GCA_003283475.1	GenBank		Contig	35638	186806	2018-06-28		PRJNA445865	SAMN08886005
Prochlorococcus sp. AG-316-L21		isolate: AG-316-L21	2162437	ASM328352v1	GCA_003283525.1	GenBank		Contig	19568	449261	2018-06-28		PRJNA445865	SAMN08885993
Prochlorococcus sp. AG-316-L16		isolate: AG-316-L16	2162436	ASM328354v1	GCA_003283545.1	GenBank		Contig	27308	793360	2018-06-28		PRJNA445865	SAMN08885992
Prochlorococcus sp. AG-315-O03		isolate: AG-315-O03	2162398	ASM328359v1	GCA_003283595.1	GenBank		Contig	24212	584193	2018-06-28		PRJNA445865	SAMN08885981
Prochlorococcus sp. AG-315-L02		isolate: AG-315-L02	2162433	ASM328361v1	GCA_003283615.1	GenBank		Contig	18682	415004	2018-06-28		PRJNA445865	SAMN08885977
Prochlorococcus sp. AG-315-J23		isolate: AG-315-J23	2162431	ASM328363v1	GCA_003283635.1	GenBank		Contig	56698	578346	2018-06-28		PRJNA445865	SAMN08885975
Prochlorococcus sp. AG-315-I14		isolate: AG-315-I14	2162396	ASM328366v1	GCA_003283665.1	GenBank		Contig	35032	851120	2018-06-28		PRJNA445865	SAMN08885974
Prochlorococcus sp. AG-315-I10		isolate: AG-315-I10	2162395	ASM328367v1	GCA_003283675.1	GenBank		Contig	26174	347214	2018-06-28		PRJNA445865	SAMN08885973
Prochlorococcus sp. AG-315-D17		isolate: AG-315-D17	2162430	ASM328368v1	GCA_003283685.1	GenBank		Contig	26802	961065	2018-06-28		PRJNA445865	SAMN08885971
Prochlorococcus sp. AG-315-C22		isolate: AG-315-C22	2162429	ASM328369v1	GCA_003283695.1	GenBank		Contig	24860	751617	2018-06-28		PRJNA445865	SAMN08885970
Prochlorococcus sp. AG-315-B03		isolate: AG-315-B03	2162427	ASM328374v1	GCA_003283745.1	GenBank		Contig	29311	957139	2018-06-28		PRJNA445865	SAMN08885968
Prochlorococcus sp. AG-311-L21		isolate: AG-311-L21	2162392	ASM328377v1	GCA_003283775.1	GenBank		Contig	13646	190276	2018-06-28		PRJNA445865	SAMN08885956
Prochlorococcus sp. AG-311-K21		isolate: AG-311-K21	2162390	ASM328378v1	GCA_003283785.1	GenBank		Contig	33644	878448	2018-06-28		PRJNA445865	SAMN08885954
Prochlorococcus sp. AG-311-K14		isolate: AG-311-K14	2162389	ASM328382v1	GCA_003283825.1	GenBank		Contig	11697	194320	2018-06-28		PRJNA445865	SAMN08885951
Prochlorococcus sp. AG-311-I02		isolate: AG-311-I02	2162420	ASM328383v1	GCA_003283835.1	GenBank		Contig	11853	195290	2018-06-28		PRJNA445865	SAMN08885947
Prochlorococcus sp. AG-316-P23		isolate: AG-316-P23	2162439	ASM328394v1	GCA_003283945.1	GenBank		Contig	18192	398905	2018-06-28		PRJNA445865	SAMN08885999
Prochlorococcus sp. AG-316-N23		isolate: AG-316-N23	2162438	ASM328395v1	GCA_003283955.1	GenBank		Contig	18978	565546	2018-06-28		PRJNA445865	SAMN08885996
Prochlorococcus sp. AG-316-N21		isolate: AG-316-N21	2162401	ASM328396v1	GCA_003283965.1	GenBank		Contig	17346	364684	2018-06-28		PRJNA445865	SAMN08885995
Prochlorococcus sp. AG-316-G21		isolate: AG-316-G21	2162400	ASM328403v1	GCA_003284035.1	GenBank		Contig	21608	317236	2018-06-28		PRJNA445865	SAMN08885988
Prochlorococcus sp. AG-316-A05		isolate: AG-316-A05	2162399	ASM328405v1	GCA_003284055.1	GenBank		Contig	17770	220822	2018-06-28		PRJNA445865	SAMN08885982
Prochlorococcus sp. AG-315-N18		isolate: AG-315-N18	2162397	ASM328410v1	GCA_003284105.1	GenBank		Contig	25870	874329	2018-06-28		PRJNA445865	SAMN08885980
Prochlorococcus sp. AG-315-L09		isolate: AG-315-L09	2162434	ASM328411v1	GCA_003284115.1	GenBank		Contig	19589	304597	2018-06-28		PRJNA445865	SAMN08885978
Prochlorococcus sp. AG-315-M16		isolate: AG-315-M16	2162435	ASM328412v1	GCA_003284125.1	GenBank		Contig	28923	679565	2018-06-28		PRJNA445865	SAMN08885979
Prochlorococcus sp. AG-315-K21		isolate: AG-315-K21	2162432	ASM328414v1	GCA_003284145.1	GenBank		Contig	15880	593732	2018-06-28		PRJNA445865	SAMN08885976
Prochlorococcus sp. AG-315-C08		isolate: AG-315-C08	2162428	ASM328418v1	GCA_003284185.1	GenBank		Contig	23788	961761	2018-06-28		PRJNA445865	SAMN08885969
Prochlorococcus sp. AG-315-A03		isolate: AG-315-A03	2162426	ASM328420v1	GCA_003284205.1	GenBank		Contig	19620	670439	2018-06-28		PRJNA445865	SAMN08885967
Prochlorococcus sp. AG-311-N19		isolate: AG-311-N19	2162394	ASM328428v1	GCA_003284285.1	GenBank		Contig	31058	496564	2018-06-28		PRJNA445865	SAMN08885961
Prochlorococcus sp. AG-311-M23		isolate: AG-311-M23	2162393	ASM328431v1	GCA_003284315.1	GenBank		Contig	28009	651213	2018-06-28		PRJNA445865	SAMN08885959
Prochlorococcus sp. AG-311-K22		isolate: AG-311-K22	2162391	ASM328434v1	GCA_003284345.1	GenBank		Contig	36447	355689	2018-06-28		PRJNA445865	SAMN08885955
Prochlorococcus sp. AG-311-L23		isolate: AG-311-L23	2162424	ASM328435v1	GCA_003284355.1	GenBank		Contig	22089	287318	2018-06-28		PRJNA445865	SAMN08885957
Prochlorococcus sp. AG-311-M15		isolate: AG-311-M15	2162425	ASM328436v1	GCA_003284365.1	GenBank		Contig	21010	321570	2018-06-28		PRJNA445865	SAMN08885958
Prochlorococcus sp. AG-311-J23		isolate: AG-311-J23	2162423	ASM328437v1	GCA_003284375.1	GenBank		Contig	44869	1427538	2018-06-28		PRJNA445865	SAMN08885950
Prochlorococcus sp. AG-311-J05		isolate: AG-311-J05	2162422	ASM328442v1	GCA_003284425.1	GenBank		Contig	21371	623148	2018-06-28		PRJNA445865	SAMN08885949
Prochlorococcus sp. AG-311-I09		isolate: AG-311-I09	2162421	ASM328443v1	GCA_003284435.1	GenBank		Contig	22653	697970	2018-06-28		PRJNA445865	SAMN08885948
Prochlorococcus sp. AG-311-D23		isolate: AG-311-D23	2162419	ASM328444v1	GCA_003284445.1	GenBank		Contig	50864	1466304	2018-06-28		PRJNA445865	SAMN08885946
Nostoc punctiforme NIES-2108		isolate: NIES-2108	1356359	ASM332619v1	GCA_003326195.1	GenBank	NCBI Prokaryotic Genome Annotation Pipeline (PGAP)	Scaffold	191901	9204130	2018-07-18	8029	PRJNA319602	SAMN04901527
Nostoc sp. ATCC 43529		isolate: ATCC 43529	1840705	ASM332620v1	GCA_003326205.1	GenBank	NCBI Prokaryotic Genome Annotation Pipeline (PGAP)	Contig	232810	8458523	2018-07-18	7025	PRJNA319597	SAMN04901515
Nostoc minutum NIES-26		isolate: NIES-26	1844469	ASM332621v1	GCA_003326215.1	GenBank	NCBI Prokaryotic Genome Annotation Pipeline (PGAP)	Contig	107593	9839803	2018-07-18	8356	PRJNA319601	SAMN04901525
Nostoc sp. ATCC 53789		strain: ATCC 53789	76335	ASM332624v1	GCA_003326245.1	GenBank	NCBI Prokaryotic Genome Annotation Pipeline (PGAP)	Contig	107229	8536834	2018-07-18	7189	PRJNA319598	SAMN04901518
Synechococcus sp. MED-G71		isolate: MED-G71	2267256	ASM333122v1	GCA_003331225.1	GenBank	NCBI Prokaryotic Genome Annotation Pipeline (PGAP)	Contig	69990	1833828	2018-07-20	2077	PRJNA352798	SAMN08905481
Synechococcus sp. MED-G70		isolate: MED-G70	2267257	ASM333124v1	GCA_003331245.1	GenBank	NCBI Prokaryotic Genome Annotation Pipeline (PGAP)	Contig	83993	1799380	2018-07-20	1987	PRJNA352798	SAMN08905480
Prochlorococcus sp. MED-G73		isolate: MED-G73	2267254	ASM333171v1	GCA_003331715.1	GenBank	NCBI Prokaryotic Genome Annotation Pipeline (PGAP)	Contig	23013	781345	2018-07-20	853	PRJNA352798	SAMN08905483
Prochlorococcus sp. MED-G72		isolate: MED-G72	2267255	ASM333172v1	GCA_003331725.1	GenBank	NCBI Prokaryotic Genome Annotation Pipeline (PGAP)	Contig	86881	1278176	2018-07-20	1441	PRJNA352798	SAMN08905482
Synechococcus sp. MED-G69		isolate: MED-G69	2267258	ASM333176v1	GCA_003331765.1	GenBank	NCBI Prokaryotic Genome Annotation Pipeline (PGAP)	Contig	87862	1782627	2018-07-20	1990	PRJNA352798	SAMN08905479
Synechococcus sp. MED-G68		isolate: MED-G68	2267259	ASM333178v1	GCA_003331785.1	GenBank	NCBI Prokaryotic Genome Annotation Pipeline (PGAP)	Contig	105383	1898481	2018-07-20	2098	PRJNA352798	SAMN08905478
Synechococcus sp. MED-G67		isolate: MED-G67	2267260	ASM333179v1	GCA_003331795.1	GenBank	NCBI Prokaryotic Genome Annotation Pipeline (PGAP)	Contig	111087	1679931	2018-07-20	1891	PRJNA352798	SAMN08905477
Mastigocladus laminosus WC112		strain: WC112	1521402	ASM334691v1	GCA_003346915.1	GenBank	NCBI Prokaryotic Genome Annotation Pipeline (PGAP)	Scaffold	515	5289159	2018-07-31	4747	PRJNA322208	SAMN05157460
Fischerella thermalis 111/344/542		strain: 111/344/542	1488312	ASM334696v1	GCA_003346965.1	GenBank	NCBI Prokaryotic Genome Annotation Pipeline (PGAP)	Scaffold	29461	5452329	2018-07-31	4678	PRJNA244669	SAMN02727969
Cylindrospermopsis raciborskii Cr2010		strain: Cr2010	2108055	ASM336707v2	GCA_003367075.2	GenBank	NCBI Prokaryotic Genome Annotation Pipeline (PGAP)	Complete Genome	3757845	3757845	2022-01-24	3386	PRJNA436591	SAMN08628414
Microcystis wesenbergii TW10		isolate: TW10	2060474	ASM338649v1	GCA_003386495.1	GenBank	NCBI Prokaryotic Genome Annotation Pipeline (PGAP)	Scaffold	59827	4556116	2018-08-14	4537	PRJNA386101	SAMN09726434
Microcystis aeruginosa DA14		isolate: DA14	1987506	ASM338867v1	GCA_003388675.1	GenBank	NCBI Prokaryotic Genome Annotation Pipeline (PGAP)	Scaffold	432729	5140879	2018-08-14	5096	PRJNA386101	SAMN09726429
Microcystis aeruginosa TA09		isolate: TA09	2060472	ASM338868v1	GCA_003388685.1	GenBank	NCBI Prokaryotic Genome Annotation Pipeline (PGAP)	Scaffold	26664	5012749	2018-08-14	5120	PRJNA386101	SAMN09726430
Microcystis flos-aquae DF17		isolate: DF17	2060470	ASM338943v1	GCA_003389435.1	GenBank	NCBI Prokaryotic Genome Annotation Pipeline (PGAP)	Scaffold	77940	4931346	2018-08-14	5021	PRJNA386101	SAMN09726431
Microcystis flos-aquae TF09		isolate: TF09	2060473	ASM339081v1	GCA_003390815.1	GenBank	NCBI Prokaryotic Genome Annotation Pipeline (PGAP)	Contig	584877	5100068	2018-08-14	5208	PRJNA386101	SAMN09726432
Nostoc sphaeroides		strain: Kutzing En	446679	ASM344365v1	GCA_003443655.1	GenBank		Complete Genome	6531820	6684490	2018-09-04		PRJNA488142	SAMN09925536
Cyanobacteria bacterium UBA8553		isolate: UBA8553	2055771	ASM344455v1	GCA_003444555.1	GenBank	NCBI Prokaryotic Genome Annotation Pipeline (PGAP)	Scaffold	4410	9206181	2018-09-04	9101	PRJNA417962	SAMN08018506
Richelia sp.		isolate: UBA11571	2053605	ASM344721v1	GCA_003447215.1	GenBank	NCBI Prokaryotic Genome Annotation Pipeline (PGAP)	Scaffold	4965	2236753	2018-09-04	1588	PRJNA417962	SAMN08017553
Cyanothece sp. UBA12306		isolate: UBA12306	2055757	ASM344868v1	GCA_003448685.1	GenBank	NCBI Prokaryotic Genome Annotation Pipeline (PGAP)	Scaffold	8790	4649452	2018-09-04	4665	PRJNA417962	SAMN08017500
Cyanobacteria bacterium UBA12227		isolate: UBA12227	2055765	ASM345083v1	GCA_003450835.1	GenBank	NCBI Prokaryotic Genome Annotation Pipeline (PGAP)	Scaffold	4682	6867788	2018-09-04	6640	PRJNA417962	SAMN08017679
Cyanobacteria bacterium UBA8543		isolate: UBA8543	2055766	ASM345453v1	GCA_003454535.1	GenBank	NCBI Prokaryotic Genome Annotation Pipeline (PGAP)	Scaffold	4088	8778461	2018-09-05	8345	PRJNA417962	SAMN08017818
Planktothrix sp. UBA8402		isolate: UBA8402	2055759	ASM345603v1	GCA_003456035.1	GenBank	NCBI Prokaryotic Genome Annotation Pipeline (PGAP)	Scaffold	6420	4001877	2018-09-05	3944	PRJNA417962	SAMN08017962
Planktothrix sp. UBA8407		isolate: UBA8407	2055758	ASM345611v1	GCA_003456115.1	GenBank	NCBI Prokaryotic Genome Annotation Pipeline (PGAP)	Scaffold	6824	4646966	2018-09-05	4591	PRJNA417962	SAMN08017957
Cyanobacteria bacterium UBA8156		isolate: UBA8156	2055767	ASM345612v1	GCA_003456125.1	GenBank	NCBI Prokaryotic Genome Annotation Pipeline (PGAP)	Scaffold	6796	2308179	2018-09-05	2408	PRJNA417962	SAMN08017956
Cyanobacteria bacterium UBA10660		isolate: UBA10660	2060919	ASM348276v1	GCA_003482765.1	GenBank	NCBI Prokaryotic Genome Annotation Pipeline (PGAP)	Scaffold	260604	1885434	2018-09-06	1869	PRJNA417962	SAMN08017548
Microcoleaceae cyanobacterium UBA11344		isolate: UBA11344	2055792	ASM348367v1	GCA_003483675.1	GenBank	NCBI Prokaryotic Genome Annotation Pipeline (PGAP)	Scaffold	5193	4779623	2018-09-06	4736	PRJNA417962	SAMN08018200
Cyanobacteria bacterium UBA11371		isolate: UBA11371	2055770	ASM348630v1	GCA_003486305.1	GenBank	NCBI Prokaryotic Genome Annotation Pipeline (PGAP)	Scaffold	13806	8479285	2018-09-06	7626	PRJNA417962	SAMN08018408
Cyanobacteria bacterium UBA11370		isolate: UBA11370	2055769	ASM348664v1	GCA_003486645.1	GenBank	NCBI Prokaryotic Genome Annotation Pipeline (PGAP)	Scaffold	9884	7125786	2018-09-06	6229	PRJNA417962	SAMN08018407
Cyanobacteria bacterium UBA11372		isolate: UBA11372	2055768	ASM348667v1	GCA_003486675.1	GenBank	NCBI Prokaryotic Genome Annotation Pipeline (PGAP)	Scaffold	8684	7646934	2018-09-06	7027	PRJNA417962	SAMN08018405
Cyanobacteria bacterium UBA9273		isolate: UBA9273	2055791	ASM348827v1	GCA_003488275.1	GenBank	NCBI Prokaryotic Genome Annotation Pipeline (PGAP)	Scaffold	7684	7984810	2018-09-06	6500	PRJNA417962	SAMN08020326
Pseudanabaena sp.		isolate: UBA10436	1153	ASM348860v1	GCA_003488605.1	GenBank	NCBI Prokaryotic Genome Annotation Pipeline (PGAP)	Scaffold	6167	3923844	2018-09-06	3816	PRJNA417962	SAMN08018532
Cyanobacteria bacterium UBA9579		isolate: UBA9579	2055777	ASM349958v1	GCA_003499585.1	GenBank	NCBI Prokaryotic Genome Annotation Pipeline (PGAP)	Scaffold	5746	2116713	2018-09-07	2106	PRJNA417962	SAMN08018736
Cyanobacteria bacterium UBA9971		isolate: UBA9971	2055776	ASM349995v1	GCA_003499955.1	GenBank	NCBI Prokaryotic Genome Annotation Pipeline (PGAP)	Scaffold	11916	2243743	2018-09-07	2393	PRJNA417962	SAMN08018705
Cyanobacteria bacterium UBA11366		isolate: UBA11366	2055775	ASM350162v1	GCA_003501625.1	GenBank	NCBI Prokaryotic Genome Annotation Pipeline (PGAP)	Scaffold	12207	6685741	2018-09-07	5532	PRJNA417962	SAMN08018637
Cyanobacteria bacterium UBA11367		isolate: UBA11367	2055774	ASM350176v1	GCA_003501765.1	GenBank	NCBI Prokaryotic Genome Annotation Pipeline (PGAP)	Scaffold	8387	7148697	2018-09-07	6156	PRJNA417962	SAMN08018636
Cyanobacteria bacterium UBA11368		isolate: UBA11368	2055773	ASM350178v1	GCA_003501785.1	GenBank	NCBI Prokaryotic Genome Annotation Pipeline (PGAP)	Scaffold	7353	8176415	2018-09-07	7787	PRJNA417962	SAMN08018634
Cyanobacteria bacterium UBA11369		isolate: UBA11369	2055772	ASM350179v1	GCA_003501795.1	GenBank	NCBI Prokaryotic Genome Annotation Pipeline (PGAP)	Scaffold	9389	8236586	2018-09-07	7714	PRJNA417962	SAMN08018633
Cyanobacteria bacterium UBA8530		isolate: UBA8530	2055790	ASM350367v1	GCA_003503675.1	GenBank	NCBI Prokaryotic Genome Annotation Pipeline (PGAP)	Scaffold	15985	3328953	2018-09-07	3508	PRJNA417962	SAMN08020263
Cyanobacteria bacterium UBA11162		isolate: UBA11162	2055781	ASM350486v1	GCA_003504865.1	GenBank	NCBI Prokaryotic Genome Annotation Pipeline (PGAP)	Scaffold	4584	6028116	2018-09-07	5606	PRJNA417962	SAMN08018906
Planktothrix sp. UBA10369		isolate: UBA10369	2055760	ASM350547v1	GCA_003505475.1	GenBank	NCBI Prokaryotic Genome Annotation Pipeline (PGAP)	Scaffold	6382	4656063	2018-09-07	4478	PRJNA417962	SAMN08018884
Cyanobacteria bacterium UBA8803		isolate: UBA8803	2055779	ASM350571v1	GCA_003505715.1	GenBank	NCBI Prokaryotic Genome Annotation Pipeline (PGAP)	Scaffold	7845	8069533	2018-09-07	6589	PRJNA417962	SAMN08018872
Cyanobacteria bacterium UBA11166		isolate: UBA11166	2055780	ASM350665v1	GCA_003506655.1	GenBank	NCBI Prokaryotic Genome Annotation Pipeline (PGAP)	Scaffold	8101	6281041	2018-09-07	5359	PRJNA417962	SAMN08018904
Microcoleaceae cyanobacterium UBA10368		isolate: UBA10368	2055793	ASM350681v1	GCA_003506815.1	GenBank	NCBI Prokaryotic Genome Annotation Pipeline (PGAP)	Scaffold	7613	5190650	2018-09-07	4814	PRJNA417962	SAMN08018883
Synechococcales bacterium UBA10510		isolate: UBA10510	2055795	ASM350801v1	GCA_003508015.1	GenBank	NCBI Prokaryotic Genome Annotation Pipeline (PGAP)	Scaffold	10204	3022684	2018-09-07	3137	PRJNA417962	SAMN08018776
Synechococcales bacterium UBA8138		isolate: UBA8138	2055796	ASM350932v1	GCA_003509325.1	GenBank	NCBI Prokaryotic Genome Annotation Pipeline (PGAP)	Scaffold	6004	1594089	2018-09-07	1899	PRJNA417962	SAMN08019255
Cyanobacteria bacterium UBA11153		isolate: UBA11153	2055782	ASM351188v1	GCA_003511885.1	GenBank	NCBI Prokaryotic Genome Annotation Pipeline (PGAP)	Scaffold	12873	6645592	2018-09-07	5496	PRJNA417962	SAMN08019126
Cyanobacteria bacterium UBA11159		isolate: UBA11159	2055783	ASM351196v1	GCA_003511965.1	GenBank	NCBI Prokaryotic Genome Annotation Pipeline (PGAP)	Scaffold	10513	6609096	2018-09-07	5465	PRJNA417962	SAMN08019133
Cyanobacteria bacterium UBA11148		isolate: UBA11148	2055786	ASM351238v1	GCA_003512385.1	GenBank	NCBI Prokaryotic Genome Annotation Pipeline (PGAP)	Scaffold	4273	7193878	2018-09-07	6853	PRJNA417962	SAMN08019375
Cyanobacteria bacterium UBA11440		isolate: UBA11440	2055784	ASM351250v1	GCA_003512505.1	GenBank	NCBI Prokaryotic Genome Annotation Pipeline (PGAP)	Scaffold	92706	1877552	2018-09-07	1695	PRJNA417962	SAMN08019353
Cyanobacteria bacterium UBA11149		isolate: UBA11149	2055785	ASM351323v1	GCA_003513235.1	GenBank	NCBI Prokaryotic Genome Annotation Pipeline (PGAP)	Scaffold	10123	6622806	2018-09-07	5506	PRJNA417962	SAMN08019374
Nostoc sp. UBA8866		isolate: UBA8866	2055761	ASM351452v1	GCA_003514525.1	GenBank	NCBI Prokaryotic Genome Annotation Pipeline (PGAP)	Scaffold	64173	6581789	2018-09-07	5584	PRJNA417962	SAMN08019344
Oscillatoriales bacterium UBA8482		isolate: UBA8482	2055799	ASM351459v1	GCA_003514595.1	GenBank	NCBI Prokaryotic Genome Annotation Pipeline (PGAP)	Scaffold	3971	2511302	2018-09-07	2602	PRJNA417962	SAMN08019335
Cyanobacteria bacterium UBA11991		isolate: UBA11991	2055789	ASM351978v1	GCA_003519785.1	GenBank	NCBI Prokaryotic Genome Annotation Pipeline (PGAP)	Scaffold	5896	1379694	2018-09-10	1492	PRJNA417962	SAMN08019687
Cyanobacteria bacterium UBA9226		isolate: UBA9226	2055788	ASM352004v1	GCA_003520045.1	GenBank	NCBI Prokaryotic Genome Annotation Pipeline (PGAP)	Scaffold	9180	6622270	2018-09-10	5560	PRJNA417962	SAMN08019674
Synechococcales bacterium UBA8647		isolate: UBA8647	2055797	ASM352008v1	GCA_003520085.1	GenBank	NCBI Prokaryotic Genome Annotation Pipeline (PGAP)	Scaffold	3343	1738119	2018-09-10	2332	PRJNA417962	SAMN08019672
Synechococcus sp. UBA8638		isolate: UBA8638	2055762	ASM352396v1	GCA_003523965.1	GenBank	NCBI Prokaryotic Genome Annotation Pipeline (PGAP)	Scaffold	5044	1445197	2018-09-07	1661	PRJNA417962	SAMN08019075
Anabaena sp. UBA12330		isolate: UBA12330	2055756	ASM352556v1	GCA_003525565.1	GenBank	NCBI Prokaryotic Genome Annotation Pipeline (PGAP)	Scaffold	49236	4285598	2018-09-10	3932	PRJNA417962	SAMN08019762
Synechococcus sp. UBA8071		isolate: UBA8071	2055764	ASM352610v1	GCA_003526105.1	GenBank	NCBI Prokaryotic Genome Annotation Pipeline (PGAP)	Scaffold	4163	1261302	2018-09-10	1625	PRJNA417962	SAMN08020301
Cyanobacteria bacterium UBA11049		isolate: UBA11049	2055787	ASM353457v1	GCA_003534575.1	GenBank	NCBI Prokaryotic Genome Annotation Pipeline (PGAP)	Scaffold	4434	5324837	2018-09-10	5422	PRJNA417962	SAMN08019613
Cyanobacteria bacterium UBA11691		isolate: UBA11691	2055778	ASM353517v1	GCA_003535175.1	GenBank	NCBI Prokaryotic Genome Annotation Pipeline (PGAP)	Contig	9864	4429064	2018-09-07	4226	PRJNA417962	SAMN08018807
Synechococcus sp. UBA9887		isolate: UBA9887	2055763	ASM353979v1	GCA_003539795.1	GenBank	NCBI Prokaryotic Genome Annotation Pipeline (PGAP)	Scaffold	7343	1906611	2018-09-10	2355	PRJNA417962	SAMN08019974
Synechococcales bacterium UBA12195		isolate: UBA12195	2055798	ASM354014v1	GCA_003540145.1	GenBank	NCBI Prokaryotic Genome Annotation Pipeline (PGAP)	Scaffold	3351	1506222	2018-09-10	2014	PRJNA417962	SAMN08019957
Microcoleaceae cyanobacterium UBA9251		isolate: UBA9251	2055794	ASM354201v1	GCA_003542015.1	GenBank	NCBI Prokaryotic Genome Annotation Pipeline (PGAP)	Scaffold	11117	5427942	2018-09-10	4905	PRJNA417962	SAMN08019901
Cyanobacteria bacterium B1Sed10_56		isolate: B1Sed10_56	2094030	ASM355080v1	GCA_003550805.1	GenBank		Contig	20019	5070135	2018-09-12		PRJNA434545	SAMN08575277
Thermosynechococcus sichuanensis E542		strain: E542	2016101	ASM355550v2	GCA_003555505.2	GenBank	NCBI Prokaryotic Genome Annotation Pipeline (PGAP)	Complete Genome	2650294	2650294	2020-07-23	2591	PRJNA489155	SAMN09949183
Cyanobacteria bacterium CSSed10_82m		isolate: CSSed10_82m	2099684	ASM355630v1	GCA_003556305.1	GenBank		Contig	12603	4661342	2018-09-13		PRJNA434545	SAMN08574653
Nostocaceae cyanobacterium CSSed10_463m		isolate: CSSed10_463m	2100754	ASM355695v1	GCA_003556955.1	GenBank		Contig	5054	4023918	2018-09-13		PRJNA434545	SAMN08574622
Cyanobacteria bacterium CSSed11_75		isolate: CSSed11_75	2099685	ASM356129v1	GCA_003561295.1	GenBank		Contig	11361	4205669	2018-09-13		PRJNA434545	SAMN08574805
Cyanobacteria bacterium T3Sed10_36R1		isolate: T3Sed10_36R1	2099688	ASM356483v1	GCA_003564835.1	GenBank		Contig	6397	2975291	2018-09-13		PRJNA434545	SAMN08574992
Cyanobacteria bacterium T3Sed10_376R1m		isolate: T3Sed10_376R1m	2099690	ASM356621v1	GCA_003566215.1	GenBank		Contig	5449	2141927	2018-09-13		PRJNA434545	SAMN08574996
Cyanobacteria bacterium T3Sed10_344R1		isolate: T3Sed10_344R1	2099687	ASM356633v1	GCA_003566335.1	GenBank		Contig	5203	3174698	2018-09-13		PRJNA434545	SAMN08574978
Cyanobacteria bacterium T3Sed10_304		isolate: T3Sed10_304	2099686	ASM356657v1	GCA_003566575.1	GenBank		Contig	6378	4143217	2018-09-13		PRJNA434545	SAMN08574956
Cyanobacteria bacterium T3Sed10_129		isolate: T3Sed10_129	2099689	ASM356786v1	GCA_003567865.1	GenBank		Contig	5566	1713112	2018-09-13		PRJNA434545	SAMN08574841
cyanobacterium endosymbiont of Rhopalodia gibberula		isolate: RgSB	1763363	ASM357413v1	GCA_003574135.1	GenBank	Annotation submitted by Center for Computational Sciences, University of Tsukuba	Complete Genome	3020309	3020309	2017-10-17	2002	PRJDB4388	SAMD00083434
Planktothrix agardhii NIES-204		strain: NIES-204	282423	ASM360975v1	GCA_003609755.1	GenBank	Annotation submitted by National Institute for Environmental Studies	Complete Genome	4780238	5084134	2018-04-04	4547	PRJDB4739	SAMD00071177
Cyanobacteria bacterium J149		isolate: J149	2420335	ASM369397v1	GCA_003693975.1	GenBank	NCBI Prokaryotic Genome Annotation Pipeline (PGAP)	Contig	2261	1856184	2018-10-29	1789	PRJNA392119	SAMN10120049
Cyanobacteria bacterium J083		isolate: J083	2420336	ASM369512v1	GCA_003695125.1	GenBank	NCBI Prokaryotic Genome Annotation Pipeline (PGAP)	Contig	3617	2917332	2018-10-29	2913	PRJNA392119	SAMN10119983
Cyanobacteria bacterium J069		isolate: J069	2420337	ASM369565v1	GCA_003695655.1	GenBank	NCBI Prokaryotic Genome Annotation Pipeline (PGAP)	Contig	8587	4612910	2018-10-29	4132	PRJNA392119	SAMN10119969
Cyanobacteria bacterium J055		isolate: J055	2420338	ASM369579v1	GCA_003695795.1	GenBank	NCBI Prokaryotic Genome Annotation Pipeline (PGAP)	Contig	12410	4411415	2018-10-29	4255	PRJNA392119	SAMN10119955
Cyanobacteria bacterium J007		isolate: J007	2420339	ASM369598v1	GCA_003695985.1	GenBank	NCBI Prokaryotic Genome Annotation Pipeline (PGAP)	Contig	28726	5708899	2018-10-29	4634	PRJNA392119	SAMN10119907
Cyanobacteria bacterium J003		isolate: J003	2420340	ASM369692v1	GCA_003696925.1	GenBank	NCBI Prokaryotic Genome Annotation Pipeline (PGAP)	Contig	17448	2311962	2018-10-29	2372	PRJNA392119	SAMN10119903
Synechococcus sp. YX04-3		isolate: YX04-3	1979153	ASM371208v1	GCA_003712085.1	GenBank	NCBI Prokaryotic Genome Annotation Pipeline (PGAP)	Contig	273996	2459680	2018-11-05	2679	PRJNA497203	SAMN10255226
Leptolyngbya sp. IPPAS B-1204		isolate: IPPAS B-1204	2483801	Mongol	GCA_003724315.3	GenBank	NCBI Prokaryotic Genome Annotation Pipeline (PGAP)	Complete Genome	6467175	6538449	2025-03-31	6140	PRJNA498307	SAMN10288855
Microcystis aeruginosa FACHB-524		strain: FACHB-524	2486203	ASM373014v1	GCA_003730145.1	GenBank	NCBI Prokaryotic Genome Annotation Pipeline (PGAP)	Scaffold	77161	4845568	2018-11-14	4967	PRJNA503142	SAMN10353469
Chroococcales cyanobacterium metabat2.561		isolate: metabat2.561	2485785	ASM381836v1	GCA_003818365.1	GenBank	NCBI Prokaryotic Genome Annotation Pipeline (PGAP)	Contig	3501	2778973	2018-11-25	3190	PRJNA330672	SAMN10417391
Okeania hirsuta		strain: PAB10Feb10-1	1458930	ASM383819v1	GCA_003838195.1	GenBank	NCBI Prokaryotic Genome Annotation Pipeline (PGAP)	Contig	27938	8786841	2018-11-26	7093	PRJNA491239	SAMN10067995
Okeania hirsuta		strain: PAP21Jun06-1	1458930	ASM383822v1	GCA_003838225.1	GenBank	NCBI Prokaryotic Genome Annotation Pipeline (PGAP)	Scaffold	23694	8133347	2018-11-26	6377	PRJNA491240	SAMN10067996
Synechococcus elongatus PCC 11801		strain: PCC 11801	2219813	ASM384644v2	GCA_003846445.2	GenBank	NCBI Prokaryotic Genome Annotation Pipeline (PGAP)	Complete Genome	2716860	2804843	2024-02-09	2800	PRJNA476044	SAMN09425400
Aphanothece sacrum FPU1		strain: FPU1	1920663	ASM386429v1	GCA_003864295.1	GenBank	Annotation submitted by NODAI Genome Research Center, Tokyo University of Agriculture	Contig	456397	4493232	2018-11-30	4400	PRJDB5293	SAMD00066878
Aphanothece sacrum FPU3		strain: FPU3	1920664	ASM386431v1	GCA_003864315.1	GenBank	Annotation submitted by NODAI Genome Research Center, Tokyo University of Agriculture	Contig	98856	4486313	2018-11-30	4371	PRJDB5302	SAMD00066879
Microcystis viridis NIES-102		strain: NIES-102	213615	ASM394530v1	GCA_003945305.1	GenBank	Annotation submitted by National Institute for Environmental Studies	Complete Genome	5874197	5874197	2018-11-22	5599	PRJDB6539	SAMD00106498
Synechococcus elongatus UTEX 3055		strain: UTEX 3055	2479200	ASM395780v1	GCA_003957805.1	GenBank		Complete Genome	2767524	2881223	2018-12-21		PRJNA496333	SAMN09724271
Pseudanabaena sp. ABRG5-3		strain: ABRG5-3	685565	ASM396701v1	GCA_003967015.1	GenBank	Annotation submitted by Department of Life Sciences, Graduate School of Arts and Sciences, University of Tokyo	Complete Genome	4796642	5657972	2018-01-04	5052	PRJDB4831	SAMD00051590
Chlorogloeopsis fritschii PCC 6912		strain: PCC 6912	211165	ASM399057v1	GCA_003990575.1	GenBank	Annotation submitted by Leibniz Institute DSMZ-German Collection of Microorganisms and Cell Cultures	Scaffold	115360	7768833	2019-01-02	6638	PRJNA492407	SAMN10102195
Nostoc sp. PCC 7120 = FACHB-418		strain: PCC 7120	103690	ASM399058v1	GCA_003990585.1	GenBank	Annotation submitted by Leibniz Institute DSMZ-German Collection of Microorganisms and Cell Cultures	Scaffold	108122	7106927	2019-01-02	5969	PRJNA492407	SAMN10102199
Thermostichus vulcanus NIES-2134		strain: NIES-2134	2005468	ASM399066v2	GCA_003990665.2	GenBank	Annotation submitted by Toyohashi University of Technology	Complete Genome	2571271	2571271	2017-10-25	2540	PRJDB5665	SAMD00081177
Nostoc commune HK-02		strain: NIES-4070	1137087	ASM399068v1	GCA_003990685.1	GenBank	Annotation submitted by Toyohashi University of Technology	Chromosome	501138	8228310	2018-04-04	7489	PRJDB5665	SAMD00079810
Nostoc sp. HK-01		strain: NIES-2109	196308	ASM399070v1	GCA_003990705.1	GenBank	Annotation submitted by Toyohashi University of Technology	Complete Genome	6494018	7527697	2018-04-04	6534	PRJDB5665	SAMD00079807
Chroococcidiopsis cubana SAG 39.79		strain: SAG 39.79	388085	ASM399189v1	GCA_003991895.1	GenBank	Annotation submitted by Leibniz Institute DSMZ-German Collection of Microorganisms and Cell Cultures	Scaffold	62228	8099003	2019-01-04	7372	PRJNA492407	SAMN10102196
Dulcicalothrix desertica PCC 7102		strain: PCC 7102	232991	ASM399190v1	GCA_003991905.1	GenBank	Annotation submitted by Leibniz Institute DSMZ-German Collection of Microorganisms and Cell Cultures	Scaffold	161530	11421054	2019-01-04	10043	PRJNA492407	SAMN10102197
Trichormus variabilis SAG 1403-4b		strain: SAG 1403-4b	447716	ASM399193v1	GCA_003991935.1	GenBank	Annotation submitted by Leibniz Institute DSMZ-German Collection of Microorganisms and Cell Cultures	Scaffold	144914	6007308	2019-01-04	5213	PRJNA492407	SAMN10102198
Cylindrospermum sp. NIES-4074		strain: NIES-4074	2005457	ASM399479v1	GCA_003994795.1	GenBank	Annotation submitted by Toyohashi University of Technology	Chromosome	2058665	7704857	2017-06-25	6620	PRJDB5665	SAMD00081168
Cyanobacteria bacterium PMG_012		isolate: PMG_012	2773170	ASM417287v1	GCA_004172875.1	GenBank		Scaffold	3608	258244	2019-02-12		PRJNA272922	SAMN10678572
Cyanobacteria bacterium PMG_004		isolate: PMG_004	2773169	ASM417314v1	GCA_004173145.1	GenBank		Contig	7458	196708	2019-02-12		PRJNA272922	SAMN10678571
Synechococcus sp. WH 8101		strain: WH 8101	59932	ASM420977v1	GCA_004209775.1	GenBank	Annotation submitted by University of Delaware	Complete Genome	2630292	2630292	2019-02-19	2859	PRJNA518918	SAMN10863495
Synechococcus sp. MED-G134		isolate: MED-G134	2518987	ASM421189v1	GCA_004211895.1	GenBank	NCBI Prokaryotic Genome Annotation Pipeline (PGAP)	Contig	11037	796700	2019-02-19	934	PRJNA352798	SAMN10841305
Leptolyngbya iicbica LK		strain: LK	2294035	ASM421221v1	GCA_004212215.1	GenBank	NCBI Prokaryotic Genome Annotation Pipeline (PGAP)	Scaffold	451727	5718148	2019-02-19	4779	PRJNA485276	SAMN09787254
Synechococcus sp. MED-G133		isolate: MED-G133	2518986	ASM421276v1	GCA_004212765.1	GenBank	NCBI Prokaryotic Genome Annotation Pipeline (PGAP)	Contig	18545	991595	2019-02-19	1134	PRJNA352798	SAMN10841304
Synechococcus sp. MED-G135		isolate: MED-G135	2518988	ASM421305v1	GCA_004213055.1	GenBank	NCBI Prokaryotic Genome Annotation Pipeline (PGAP)	Contig	25811	1984542	2019-02-19	2150	PRJNA352798	SAMN10841306
Prochlorococcus sp. MED-G132		isolate: MED-G132	2518985	ASM421316v1	GCA_004213165.1	GenBank	NCBI Prokaryotic Genome Annotation Pipeline (PGAP)	Contig	23291	1508906	2019-02-19	1554	PRJNA352798	SAMN10841277
Oscillatoriales cyanobacterium		isolate: PH2015_14S_56_116	1151	ASM429251v1	GCA_004292515.1	GenBank	NCBI Prokaryotic Genome Annotation Pipeline (PGAP)	Scaffold	57705	3980870	2019-02-22	3343	PRJNA448579	SAMN10167118
Oscillatoriales cyanobacterium		isolate: PH2015_14S_45_132	1151	ASM429252v1	GCA_004292525.1	GenBank	NCBI Prokaryotic Genome Annotation Pipeline (PGAP)	Scaffold	14371	5654374	2019-02-22	5322	PRJNA448579	SAMN10167117
Oscillatoriales cyanobacterium		isolate: PH2015_13U_45_97	1151	ASM429258v1	GCA_004292585.1	GenBank	NCBI Prokaryotic Genome Annotation Pipeline (PGAP)	Scaffold	17198	5548356	2019-02-22	5144	PRJNA448579	SAMN10167114
Nostocales cyanobacterium		isolate: PH2015_10S_36_12	2447902	ASM429269v1	GCA_004292695.1	GenBank	NCBI Prokaryotic Genome Annotation Pipeline (PGAP)	Contig	25500	5393899	2019-02-22	5010	PRJNA448579	SAMN10167098
Oscillatoriales cyanobacterium		isolate: PH2015_13D_45_19	1151	ASM429274v1	GCA_004292745.1	GenBank	NCBI Prokaryotic Genome Annotation Pipeline (PGAP)	Scaffold	23943	5909242	2019-02-22	5432	PRJNA448579	SAMN10167112
Oscillatoriales cyanobacterium		isolate: PH2015_12U_45_315	1151	ASM429277v1	GCA_004292775.1	GenBank	NCBI Prokaryotic Genome Annotation Pipeline (PGAP)	Scaffold	60803	7461196	2019-02-22	6589	PRJNA448579	SAMN10167110
Oscillatoriales cyanobacterium		isolate: PH2015_12D_45_607	1151	ASM429284v1	GCA_004292845.1	GenBank	NCBI Prokaryotic Genome Annotation Pipeline (PGAP)	Scaffold	66537	7090442	2019-02-22	6169	PRJNA448579	SAMN10167108
Oscillatoriales cyanobacterium		isolate: PH2015_11S_45_847	1151	ASM429289v1	GCA_004292895.1	GenBank	NCBI Prokaryotic Genome Annotation Pipeline (PGAP)	Scaffold	58926	7030215	2019-02-22	6142	PRJNA448579	SAMN10167102
Oscillatoriales cyanobacterium		isolate: PH2015_10S_46_199	1151	ASM429294v1	GCA_004292945.1	GenBank	NCBI Prokaryotic Genome Annotation Pipeline (PGAP)	Scaffold	13611	5837129	2019-02-22	5331	PRJNA448579	SAMN10167099
Oscillatoriales cyanobacterium		isolate: PH2015_09S_45_247	1151	ASM429295v1	GCA_004292955.1	GenBank	NCBI Prokaryotic Genome Annotation Pipeline (PGAP)	Scaffold	80070	7300262	2019-02-22	6413	PRJNA448579	SAMN10167096
Oscillatoriales cyanobacterium		isolate: PH2015_08U_46_180	1151	ASM429307v1	GCA_004293075.1	GenBank	NCBI Prokaryotic Genome Annotation Pipeline (PGAP)	Scaffold	56575	7270377	2019-02-22	6335	PRJNA448579	SAMN10167092
Nostocales cyanobacterium		isolate: PH2015_08D_39_10	2447902	ASM429314v1	GCA_004293145.1	GenBank	NCBI Prokaryotic Genome Annotation Pipeline (PGAP)	Scaffold	23396	4292379	2019-02-22	3915	PRJNA448579	SAMN10167084
Oscillatoriales cyanobacterium		isolate: PH2015_07D_46_1245	1151	ASM429318v1	GCA_004293185.1	GenBank	NCBI Prokaryotic Genome Annotation Pipeline (PGAP)	Scaffold	43589	6912109	2019-02-22	6103	PRJNA448579	SAMN10167076
Oscillatoriales cyanobacterium		isolate: PH2015_08D_46_1646	1151	ASM429333v1	GCA_004293335.1	GenBank	NCBI Prokaryotic Genome Annotation Pipeline (PGAP)	Scaffold	35144	6919626	2019-02-22	6206	PRJNA448579	SAMN10167086
Oscillatoriales cyanobacterium		isolate: PH2015_07U_46_236	1151	ASM429336v1	GCA_004293365.1	GenBank	NCBI Prokaryotic Genome Annotation Pipeline (PGAP)	Scaffold	55641	7298254	2019-02-22	6384	PRJNA448579	SAMN10167080
Nostocales cyanobacterium		isolate: PH2015_08D_37_15	2447902	ASM429337v1	GCA_004293375.1	GenBank	NCBI Prokaryotic Genome Annotation Pipeline (PGAP)	Scaffold	9805	3982087	2019-02-22	3904	PRJNA448579	SAMN10167083
Oscillatoriales cyanobacterium		isolate: PH2015_08D_45_74	1151	ASM429339v1	GCA_004293395.1	GenBank	NCBI Prokaryotic Genome Annotation Pipeline (PGAP)	Scaffold	26761	6229089	2019-02-22	5768	PRJNA448579	SAMN10167085
Oscillatoriales cyanobacterium		isolate: PH2015_07D_45_11	1151	ASM429346v1	GCA_004293465.1	GenBank	NCBI Prokaryotic Genome Annotation Pipeline (PGAP)	Scaffold	11439	5135765	2019-02-22	4776	PRJNA448579	SAMN10167075
Oscillatoriales cyanobacterium		isolate: PH2015_06S_45_83	1151	ASM429351v1	GCA_004293515.1	GenBank	NCBI Prokaryotic Genome Annotation Pipeline (PGAP)	Scaffold	25442	6345611	2019-02-22	5901	PRJNA448579	SAMN10167066
Oscillatoriales cyanobacterium		isolate: PH2015_01U_45_14	1151	ASM429370v1	GCA_004293705.1	GenBank	NCBI Prokaryotic Genome Annotation Pipeline (PGAP)	Contig	22064	7078622	2019-02-22	6312	PRJNA448579	SAMN10167027
Oscillatoriales cyanobacterium		isolate: PH2015_01D_44_513	1151	ASM429374v1	GCA_004293745.1	GenBank	NCBI Prokaryotic Genome Annotation Pipeline (PGAP)	Scaffold	31135	5745940	2019-02-22	5249	PRJNA448579	SAMN10167017
Oscillatoriales cyanobacterium		isolate: PH2015_06S_46_2585	1151	ASM429383v1	GCA_004293835.1	GenBank	NCBI Prokaryotic Genome Annotation Pipeline (PGAP)	Scaffold	26593	6539927	2019-02-22	5965	PRJNA448579	SAMN10167067
Oscillatoriales cyanobacterium		isolate: PH2015_06S_54_30	1151	ASM429385v1	GCA_004293855.1	GenBank	NCBI Prokaryotic Genome Annotation Pipeline (PGAP)	Scaffold	10922	3523472	2019-02-22	3035	PRJNA448579	SAMN10167068
Oscillatoriales cyanobacterium		isolate: PH2015_04U_45_1042	1151	ASM429402v1	GCA_004294025.1	GenBank	NCBI Prokaryotic Genome Annotation Pipeline (PGAP)	Scaffold	17381	6294509	2019-02-22	5692	PRJNA448579	SAMN10167053
Oscillatoriales cyanobacterium		isolate: PH2015_05S_45_1152	1151	ASM429403v1	GCA_004294035.1	GenBank	NCBI Prokaryotic Genome Annotation Pipeline (PGAP)	Scaffold	56877	7027012	2019-02-22	6232	PRJNA448579	SAMN10167057
Oscillatoriales cyanobacterium		isolate: PH2015_04D_45_965	1151	ASM429412v1	GCA_004294125.1	GenBank	NCBI Prokaryotic Genome Annotation Pipeline (PGAP)	Scaffold	24429	7019447	2019-02-22	6322	PRJNA448579	SAMN10167047
Oscillatoriales cyanobacterium		isolate: PH2015_03D_45_235	1151	ASM429427v1	GCA_004294275.1	GenBank	NCBI Prokaryotic Genome Annotation Pipeline (PGAP)	Scaffold	16828	7199038	2019-02-22	6594	PRJNA448579	SAMN10167036
Oscillatoriales cyanobacterium		isolate: PH2015_03U_45_708	1151	ASM429429v1	GCA_004294295.1	GenBank	NCBI Prokaryotic Genome Annotation Pipeline (PGAP)	Scaffold	15911	6741812	2019-02-22	6162	PRJNA448579	SAMN10167041
Oscillatoriales cyanobacterium		isolate: PH2015_02U_45_393	1151	ASM429434v1	GCA_004294345.1	GenBank	NCBI Prokaryotic Genome Annotation Pipeline (PGAP)	Scaffold	32627	7390914	2019-02-22	6672	PRJNA448579	SAMN10167033
Oscillatoriales cyanobacterium		isolate: PH2015_01U_44_212	1151	ASM429438v1	GCA_004294385.1	GenBank	NCBI Prokaryotic Genome Annotation Pipeline (PGAP)	Scaffold	39185	6033591	2019-02-22	5484	PRJNA448579	SAMN10167026
Oscillatoriales cyanobacterium		isolate: PH2015_02D_45_1038	1151	ASM429517v1	GCA_004295175.1	GenBank	NCBI Prokaryotic Genome Annotation Pipeline (PGAP)	Scaffold	36677	6026229	2019-02-22	5448	PRJNA448579	SAMN10167031
Oscillatoriales cyanobacterium		isolate: PH2015_01D_46_31	1151	ASM429528v1	GCA_004295285.1	GenBank	NCBI Prokaryotic Genome Annotation Pipeline (PGAP)	Scaffold	11265	5097598	2019-02-22	4611	PRJNA448579	SAMN10167018
Calothrix sp. NIES-4101		strain: NIES-4101	2005461	ASM429645v1	GCA_004296455.1	GenBank	Annotation submitted by Toyohashi University of Technology	Complete Genome	7235916	7586835	2017-06-25	6502	PRJDB5665	SAMD00081173
Phormidium sp. SL48-SHIP		isolate: SL48-SHIP	2518363	ASM429906v1	GCA_004299065.1	GenBank	NCBI Prokaryotic Genome Annotation Pipeline (PGAP)	Scaffold	10917	4384607	2019-02-25	3807	PRJNA493912	SAMN10920289
Microcystis aeruginosa NIES-4285		strain: NIES-4285	2497681	ASM430599v1	GCA_004305995.1	GenBank	Annotation submitted by University of Tsukuba	Scaffold	30400	5254657	2019-02-13	4980	PRJDB7831	SAMD00155454
Westiellopsis prolifica IICB1		strain: IICB1	1970206	ASM432318v1	GCA_004323185.1	GenBank	NCBI Prokaryotic Genome Annotation Pipeline (PGAP)	Scaffold	55012	7313429	2019-03-04	6059	PRJNA377809	SAMN06473105
Synechococcus sp. BS56D		strain: BS56D	2055944	ASM433240v1	GCA_004332405.1	GenBank	NCBI Prokaryotic Genome Annotation Pipeline (PGAP)	Contig	339889	2303823	2019-03-07	2412	PRJNA419515	SAMN08057242
Synechococcus sp. BS55D		strain: BS55D	2055943	ASM433241v1	GCA_004332415.1	GenBank	NCBI Prokaryotic Genome Annotation Pipeline (PGAP)	Contig	602667	2235215	2019-03-07	2394	PRJNA419515	SAMN08057241
Aphanocapsa feldmannii 277cI		isolate: 277cI	2507554	ASM476838v2	GCA_004768385.2	GenBank	NCBI Prokaryotic Genome Annotation Pipeline (PGAP)	Scaffold	8923	1914893	2019-04-09	1905	PRJNA515489	SAMN10755956
Aphanocapsa feldmannii 277cV		isolate: 277cV	2507553	ASM476841v1	GCA_004768415.1	GenBank	NCBI Prokaryotic Genome Annotation Pipeline (PGAP)	Scaffold	12956	2549273	2019-04-09	2340	PRJNA515489	SAMN10755897
Aphanocapsa feldmannii 288cV		isolate: 288cV	2507555	ASM476843v1	GCA_004768435.1	GenBank	NCBI Prokaryotic Genome Annotation Pipeline (PGAP)	Scaffold	5823	2226807	2019-04-09	2107	PRJNA515489	SAMN10755957
Planktothrix agardhii CCAP 1459/11A		strain: NIES-905	282420	ASM540276v2	GCA_005402765.2	GenBank	Annotation submitted by National Institute for Environmental Studies	Contig	93244	5512454	2019-06-11	4971	PRJDB7814	SAMD00156900
Sphaerospermopsis reniformis		strain: NIES-1949	531300	ASM540288v1	GCA_005402885.1	GenBank	Annotation submitted by National Institute for Environmental Studies	Contig	20007	6025023	2019-03-18	5454	PRJDB7814	SAMD00156906
Dolichospermum planctonicum		strain: NIES-80	136072	ASM540296v1	GCA_005402965.1	GenBank	Annotation submitted by National Institute for Environmental Studies	Contig	75157	4571002	2019-03-18	4061	PRJDB7814	SAMD00156899
Hormoscilla sp. GUM202		isolate: GUM202	2480853	ASM551820v2	GCA_005518205.2	GenBank	NCBI Prokaryotic Genome Annotation Pipeline (PGAP)	Scaffold	128046	6869623	2021-03-17	7116	PRJNA320446	SAMN10266269
Picosynechococcus sp. PCC 11901		strain: PCC 11901	2579791	ASM557713v1	GCA_005577135.1	GenBank	NCBI Prokaryotic Genome Annotation Pipeline (PGAP)	Chromosome	3081514	3471813	2019-05-22	3316	PRJNA542803	SAMN11638411
Prochlorococcus marinus		isolate: F1-20-MAGs142	1219	ASM578754v1	GCA_005787545.1	GenBank		Contig	4848	2731946	2019-05-24		PRJNA531348	SAMN11369140
Prochlorococcus marinus		isolate: F1-20-MAGs057	1219	ASM578958v1	GCA_005789585.1	GenBank		Contig	17706	1652872	2019-05-24		PRJNA531348	SAMN11369055
Nostoc sp. PA-18-2419		strain: JC1668	2575443	ASM586985v1	GCA_005869855.1	GenBank		Contig	165642	7618130	2019-05-28		PRJNA540319	SAMN11533725
Cylindrospermopsis raciborskii GIHE 2018		strain: GIHE 2018	2588993	ASM652354v1	GCA_006523545.1	GenBank	NCBI Prokaryotic Genome Annotation Pipeline (PGAP)	Contig	1278585	3629822	2019-07-01	3320	PRJNA548643	SAMN12045484
Pseudanabaena sp. UWO310		strain: UWO310	2480795	ASM686160v1	GCA_006861605.1	GenBank	NCBI Prokaryotic Genome Annotation Pipeline (PGAP)	Contig	65620	5264332	2019-07-10	4524	PRJNA498331	SAMN10261090
Pseudanabaena sp. UWO311		strain: UWO311	2487337	ASM693778v1	GCA_006937785.1	GenBank	NCBI Prokaryotic Genome Annotation Pipeline (PGAP)	Contig	126236	5211636	2019-07-12	4767	PRJNA508729	SAMN10389927
Brasilonema sennae CENA114		strain: CENA114	415709	ASM696874v1	GCA_006968745.1	GenBank	NCBI Prokaryotic Genome Annotation Pipeline (PGAP)	Chromosome	933492	8226398	2019-07-15	6929	PRJNA477356	SAMN09467079
Brasilonema octagenarum UFV-E1		strain: UFV-E1	417106	ASM696891v1	GCA_006968915.1	GenBank	NCBI Prokaryotic Genome Annotation Pipeline (PGAP)	Chromosome	4994154	8258380	2019-07-15	6950	PRJNA477356	SAMN09467078
Microcystis aeruginosa Ma_QC_C_20070703_M131		isolate: Ma_QC_C_20070703_M131	2486263	ASM709547v1	GCA_007095475.1	GenBank	NCBI Prokaryotic Genome Annotation Pipeline (PGAP)	Contig	26873	4881837	2019-07-17	5032	PRJNA507251	SAMN10353977
Microcystis sp. M_QC_C_20170808_M9Col		isolate: M_QC_C_20170808_M9Col	2486217	ASM709549v1	GCA_007095495.1	GenBank	NCBI Prokaryotic Genome Annotation Pipeline (PGAP)	Contig	18751	4486024	2019-07-17	4625	PRJNA507251	SAMN10353976
Microcystis sp. M_QC_C_20170808_M3Col		isolate: M_QC_C_20170808_M3Col	2486216	ASM709550v1	GCA_007095505.1	GenBank	NCBI Prokaryotic Genome Annotation Pipeline (PGAP)	Contig	12458	4535789	2019-07-17	4723	PRJNA507251	SAMN10353975
Microcystis sp. M_QC_C_20170808_M2Col		isolate: M_QC_C_20170808_M2Col	2486215	ASM709551v1	GCA_007095515.1	GenBank	NCBI Prokaryotic Genome Annotation Pipeline (PGAP)	Contig	18117	4522887	2019-07-17	4679	PRJNA507251	SAMN10353974
Microcystis sp. M_OC_Ca_00000000_S217Cul		isolate: M_OC_Ca_00000000_S217Cul	2486214	ASM709556v1	GCA_007095565.1	GenBank	NCBI Prokaryotic Genome Annotation Pipeline (PGAP)	Contig	18237	4819436	2019-07-17	5011	PRJNA507251	SAMN10353973
Microcystis sp. M_OC_Ca_00000000_C217Col		isolate: M_OC_Ca_00000000_C217Col	2486213	ASM709558v1	GCA_007095585.1	GenBank	NCBI Prokaryotic Genome Annotation Pipeline (PGAP)	Contig	18218	4817042	2019-07-17	4999	PRJNA507251	SAMN10353972
Microcystis aeruginosa Ma_AC_P_19900807_S299		isolate: Ma_AC_P_19900807_S299	2486264	ASM709559v1	GCA_007095595.1	GenBank	NCBI Prokaryotic Genome Annotation Pipeline (PGAP)	Contig	8139	4141039	2019-07-17	4241	PRJNA507251	SAMN10353971
Microcystis flos-aquae Ma_QC_C_20070823_S18D		isolate: Ma_QC_C_20070823_S18D	2486239	ASM709560v1	GCA_007095605.1	GenBank	NCBI Prokaryotic Genome Annotation Pipeline (PGAP)	Contig	32428	4694014	2019-07-17	4741	PRJNA507251	SAMN10353970
Microcystis flos-aquae Ma_QC_C_20070823_S18		isolate: Ma_QC_C_20070823_S18	2486238	ASM709561v1	GCA_007095615.1	GenBank	NCBI Prokaryotic Genome Annotation Pipeline (PGAP)	Contig	12270	3196148	2019-07-17	3208	PRJNA507251	SAMN10353969
Microcystis aeruginosa Ma_OC_H_19870700_S124		isolate: Ma_OC_H_19870700_S124	2486262	ASM709566v1	GCA_007095665.1	GenBank	NCBI Prokaryotic Genome Annotation Pipeline (PGAP)	Contig	28688	4357516	2019-07-17	4417	PRJNA507251	SAMN10353968
Microcystis aeruginosa Ma_OC_LR_19540900_S633		isolate: Ma_OC_LR_19540900_S633	2486261	ASM709568v1	GCA_007095685.1	GenBank	NCBI Prokaryotic Genome Annotation Pipeline (PGAP)	Contig	30506	4728333	2019-07-17	4823	PRJNA507251	SAMN10353967
Microcystis aeruginosa Ma_AC_P_19900807_S300		isolate: Ma_AC_P_19900807_S300	2486260	ASM709569v1	GCA_007095695.1	GenBank	NCBI Prokaryotic Genome Annotation Pipeline (PGAP)	Contig	25977	4512000	2019-07-17	4557	PRJNA507251	SAMN10353966
Microcystis sp. Msp_OC_L_20101000_S702		isolate: Msp_OC_L_20101000_S702	2486218	ASM709570v1	GCA_007095705.1	GenBank	NCBI Prokaryotic Genome Annotation Pipeline (PGAP)	Contig	30691	4799965	2019-07-17	4802	PRJNA507251	SAMN10353965
Microcystis aeruginosa Ma_MB_F_20061100_S19D		isolate: Ma_MB_F_20061100_S19D	2486259	ASM709574v1	GCA_007095745.1	GenBank	NCBI Prokaryotic Genome Annotation Pipeline (PGAP)	Contig	30367	4718990	2019-07-17	4862	PRJNA507251	SAMN10353964
Microcystis aeruginosa Ma_MB_F_20061100_S19		isolate: Ma_MB_F_20061100_S19	2486258	ASM709575v1	GCA_007095755.1	GenBank	NCBI Prokaryotic Genome Annotation Pipeline (PGAP)	Contig	31080	4678010	2019-07-17	4785	PRJNA507251	SAMN10353963
Microcystis aeruginosa Ma_SC_T_19800800_S464		isolate: Ma_SC_T_19800800_S464	2486257	ASM709578v1	GCA_007095785.1	GenBank	NCBI Prokaryotic Genome Annotation Pipeline (PGAP)	Contig	30758	4771055	2019-07-17	4789	PRJNA507251	SAMN10353962
Microcystis aeruginosa Ma_MB_S_20031200_S102D		isolate: Ma_MB_S_20031200_S102D	2486255	ASM709579v1	GCA_007095795.1	GenBank	NCBI Prokaryotic Genome Annotation Pipeline (PGAP)	Contig	31230	4635690	2019-07-17	4699	PRJNA507251	SAMN10353960
Microcystis aeruginosa Ma_QC_B_20070730_S2		isolate: Ma_QC_B_20070730_S2	2486256	ASM709580v1	GCA_007095805.1	GenBank	NCBI Prokaryotic Genome Annotation Pipeline (PGAP)	Contig	19388	4666806	2019-07-17	4763	PRJNA507251	SAMN10353961
Microcystis aeruginosa Ma_MB_S_20031200_S102		isolate: Ma_MB_S_20031200_S102	2486254	ASM709584v1	GCA_007095845.1	GenBank	NCBI Prokaryotic Genome Annotation Pipeline (PGAP)	Contig	29604	4569153	2019-07-17	4604	PRJNA507251	SAMN10353959
Microcystis aeruginosa Ma_MB_F_20061100_S20D		isolate: Ma_MB_F_20061100_S20D	2486253	ASM709585v1	GCA_007095855.1	GenBank	NCBI Prokaryotic Genome Annotation Pipeline (PGAP)	Contig	44948	4504533	2019-07-17	4545	PRJNA507251	SAMN10353958
Microcystis aeruginosa Ma_MB_F_20061100_S20		isolate: Ma_MB_F_20061100_S20	2486252	ASM709588v1	GCA_007095885.1	GenBank	NCBI Prokaryotic Genome Annotation Pipeline (PGAP)	Contig	46970	4425942	2019-07-17	4473	PRJNA507251	SAMN10353957
Microcystis aeruginosa Ma_QC_Ca_00000000_S207		isolate: Ma_QC_Ca_00000000_S207	2486251	ASM709589v1	GCA_007095895.1	GenBank	NCBI Prokaryotic Genome Annotation Pipeline (PGAP)	Contig	11859	4178945	2019-07-17	4330	PRJNA507251	SAMN10353956
Microcystis aeruginosa Ma_QC_Ch_20071001_S25D		isolate: Ma_QC_Ch_20071001_S25D	2486250	ASM709591v1	GCA_007095915.1	GenBank	NCBI Prokaryotic Genome Annotation Pipeline (PGAP)	Contig	15106	4611470	2019-07-17	4824	PRJNA507251	SAMN10353955
Microcystis aeruginosa Ma_QC_Ch_20071001_M135		isolate: Ma_QC_Ch_20071001_M135	2486248	ASM709592v1	GCA_007095925.1	GenBank	NCBI Prokaryotic Genome Annotation Pipeline (PGAP)	Contig	13567	4744234	2019-07-17	4984	PRJNA507251	SAMN10353953
Microcystis aeruginosa Ma_QC_Ch_20071001_S25		isolate: Ma_QC_Ch_20071001_S25	2486249	ASM709593v1	GCA_007095935.1	GenBank	NCBI Prokaryotic Genome Annotation Pipeline (PGAP)	Contig	14251	4274717	2019-07-17	4388	PRJNA507251	SAMN10353954
Microcystis aeruginosa Ma_QC_C_20070823_S13D		isolate: Ma_QC_C_20070823_S13D	2486247	ASM709596v1	GCA_007095965.1	GenBank	NCBI Prokaryotic Genome Annotation Pipeline (PGAP)	Contig	14579	4379409	2019-07-17	4470	PRJNA507251	SAMN10353952
Microcystis viridis Mv_BB_P_19951000_S68		isolate: Mv_BB_P_19951000_S68	2486269	ASM709600v1	GCA_007096005.1	GenBank	NCBI Prokaryotic Genome Annotation Pipeline (PGAP)	Contig	20937	4610146	2019-07-17	4826	PRJNA507251	SAMN10353949
Microcystis aeruginosa Ma_QC_C_20070823_S13		isolate: Ma_QC_C_20070823_S13	2486246	ASM709601v1	GCA_007096015.1	GenBank	NCBI Prokaryotic Genome Annotation Pipeline (PGAP)	Contig	13937	4358789	2019-07-17	4444	PRJNA507251	SAMN10353951
Microcystis viridis Mv_BB_P_19951000_S69		isolate: Mv_BB_P_19951000_S69	2486267	ASM709602v1	GCA_007096025.1	GenBank	NCBI Prokaryotic Genome Annotation Pipeline (PGAP)	Contig	20756	4667351	2019-07-17	4875	PRJNA507251	SAMN10353947
Microcystis wesenbergii Mw_QC_S_20081001_S30D		isolate: Mw_QC_S_20081001_S30D	2486245	ASM709603v1	GCA_007096035.1	GenBank	NCBI Prokaryotic Genome Annotation Pipeline (PGAP)	Contig	36030	4460315	2019-07-17	4561	PRJNA507251	SAMN10353944
Microcystis novacekii Mn_MB_F_20050700_S1		isolate: Mn_MB_F_20050700_S1	2486265	ASM709604v1	GCA_007096045.1	GenBank	NCBI Prokaryotic Genome Annotation Pipeline (PGAP)	Contig	19389	4698201	2019-07-17	4875	PRJNA507251	SAMN10353945
Microcystis wesenbergii Mw_QC_B_20070930_S4D		isolate: Mw_QC_B_20070930_S4D	2486243	ASM709610v1	GCA_007096105.1	GenBank	NCBI Prokaryotic Genome Annotation Pipeline (PGAP)	Contig	38771	4592370	2019-07-17	4721	PRJNA507251	SAMN10353942
Microcystis viridis Mv_BB_P_19951000_S69D		isolate: Mv_BB_P_19951000_S69D	2486268	ASM709646v1	GCA_007096465.1	GenBank	NCBI Prokaryotic Genome Annotation Pipeline (PGAP)	Contig	20073	4825200	2019-07-17	5055	PRJNA507251	SAMN10353948
Microcystis viridis Mv_BB_P_19951000_S68D		isolate: Mv_BB_P_19951000_S68D	2486270	ASM709647v1	GCA_007096475.1	GenBank	NCBI Prokaryotic Genome Annotation Pipeline (PGAP)	Contig	19292	4811176	2019-07-17	5042	PRJNA507251	SAMN10353950
Microcystis novacekii Mn_MB_F_20050700_S1D		isolate: Mn_MB_F_20050700_S1D	2486266	ASM709648v1	GCA_007096485.1	GenBank	NCBI Prokaryotic Genome Annotation Pipeline (PGAP)	Contig	19174	4788557	2019-07-17	4978	PRJNA507251	SAMN10353946
Microcystis wesenbergii Mw_QC_B_20070930_S4		isolate: Mw_QC_B_20070930_S4	2486242	ASM709652v1	GCA_007096525.1	GenBank	NCBI Prokaryotic Genome Annotation Pipeline (PGAP)	Contig	39806	4495191	2019-07-17	4584	PRJNA507251	SAMN10353941
Microcystis wesenbergii Mw_QC_S_20081001_S30		isolate: Mw_QC_S_20081001_S30	2486244	ASM709653v1	GCA_007096535.1	GenBank	NCBI Prokaryotic Genome Annotation Pipeline (PGAP)	Contig	30515	4360859	2019-07-17	4412	PRJNA507251	SAMN10353943
Microcystis wesenbergii Mw_MB_S_20031200_S109D		isolate: Mw_MB_S_20031200_S109D	2486241	ASM709655v1	GCA_007096555.1	GenBank	NCBI Prokaryotic Genome Annotation Pipeline (PGAP)	Contig	25765	4447443	2019-07-17	4543	PRJNA507251	SAMN10353940
Microcystis wesenbergii Mw_MB_S_20031200_S109		isolate: Mw_MB_S_20031200_S109	2486240	ASM709658v1	GCA_007096585.1	GenBank	NCBI Prokaryotic Genome Annotation Pipeline (PGAP)	Contig	28545	4093096	2019-07-17	4167	PRJNA507251	SAMN10353939
Microcystis flos-aquae Mf_WU_F_19750830_S460		isolate: Mf_WU_F_19750830_S460	2486237	ASM709659v1	GCA_007096595.1	GenBank	NCBI Prokaryotic Genome Annotation Pipeline (PGAP)	Contig	31134	4159678	2019-07-17	4276	PRJNA507251	SAMN10353938
Microcystis flos-aquae Mf_QC_C_20070823_S10D		isolate: Mf_QC_C_20070823_S10D	2486236	ASM709662v1	GCA_007096625.1	GenBank	NCBI Prokaryotic Genome Annotation Pipeline (PGAP)	Contig	30262	4632803	2019-07-17	4643	PRJNA507251	SAMN10353937
Microcystis flos-aquae Mf_QC_C_20070823_S10		isolate: Mf_QC_C_20070823_S10	2486235	ASM709666v1	GCA_007096665.1	GenBank	NCBI Prokaryotic Genome Annotation Pipeline (PGAP)	Contig	30257	4659244	2019-07-17	4650	PRJNA507251	SAMN10353936
Microcystis flos-aquae Mf_QC_C_20070823_S20T		isolate: Mf_QC_C_20070823_S20T	2486234	ASM709667v1	GCA_007096675.1	GenBank	NCBI Prokaryotic Genome Annotation Pipeline (PGAP)	Contig	32428	4655702	2019-07-17	4730	PRJNA507251	SAMN10353935
Microcystis flos-aquae Mf_QC_C_20070823_S20		isolate: Mf_QC_C_20070823_S20	2486232	ASM709670v1	GCA_007096705.1	GenBank	NCBI Prokaryotic Genome Annotation Pipeline (PGAP)	Contig	25865	4650850	2019-07-17	4641	PRJNA507251	SAMN10353933
Microcystis flos-aquae Mf_QC_C_20070823_S20D		isolate: Mf_QC_C_20070823_S20D	2486233	ASM709671v1	GCA_007096715.1	GenBank	NCBI Prokaryotic Genome Annotation Pipeline (PGAP)	Contig	32166	4650234	2019-07-17	4667	PRJNA507251	SAMN10353934
Microcystis panniformis Mp_MB_F_20080800_S26D		isolate: Mp_MB_F_20080800_S26D	2486228	ASM709676v1	GCA_007096765.1	GenBank	NCBI Prokaryotic Genome Annotation Pipeline (PGAP)	Contig	21662	4761960	2019-07-17	4887	PRJNA507251	SAMN10353932
Microcystis panniformis Mp_GB_SS_20050300_S99D		isolate: Mp_GB_SS_20050300_S99D	2486226	ASM709677v1	GCA_007096775.1	GenBank	NCBI Prokaryotic Genome Annotation Pipeline (PGAP)	Contig	21854	4755025	2019-07-17	4865	PRJNA507251	SAMN10353930
Microcystis panniformis Mp_MB_F_20080800_S26		isolate: Mp_MB_F_20080800_S26	2486227	ASM709678v1	GCA_007096785.1	GenBank	NCBI Prokaryotic Genome Annotation Pipeline (PGAP)	Contig	22504	4645112	2019-07-17	4703	PRJNA507251	SAMN10353931
Microcystis panniformis Mp_MB_F_20051200_S9D		isolate: Mp_MB_F_20051200_S9D	2486224	ASM709680v1	GCA_007096805.1	GenBank	NCBI Prokaryotic Genome Annotation Pipeline (PGAP)	Contig	20711	4788160	2019-07-17	4894	PRJNA507251	SAMN10353928
Microcystis panniformis Mp_GB_SS_20050300_S99		isolate: Mp_GB_SS_20050300_S99	2486225	ASM709681v1	GCA_007096815.1	GenBank	NCBI Prokaryotic Genome Annotation Pipeline (PGAP)	Contig	22297	4622124	2019-07-17	4678	PRJNA507251	SAMN10353929
Microcystis panniformis Mp_MB_F_20051200_S9		isolate: Mp_MB_F_20051200_S9	2486223	ASM709686v1	GCA_007096865.1	GenBank	NCBI Prokaryotic Genome Annotation Pipeline (PGAP)	Contig	21259	4507580	2019-07-17	4568	PRJNA507251	SAMN10353927
Microcystis panniformis Mp_MB_F_20051200_S6D		isolate: Mp_MB_F_20051200_S6D	2486222	ASM709689v1	GCA_007096895.1	GenBank	NCBI Prokaryotic Genome Annotation Pipeline (PGAP)	Contig	21361	4778625	2019-07-17	4887	PRJNA507251	SAMN10353926
Microcystis panniformis Mp_MB_F_20051200_S6		isolate: Mp_MB_F_20051200_S6	2486221	ASM709690v1	GCA_007096905.1	GenBank	NCBI Prokaryotic Genome Annotation Pipeline (PGAP)	Contig	21901	4636995	2019-07-17	4683	PRJNA507251	SAMN10353925
Cyanobium sp.		isolate: CSSed162cmA_499R1	2164130	ASM711825v1	GCA_007118255.1	GenBank		Contig	11248	2436162	2019-07-18		PRJNA453733	SAMN10606186
Leptolyngbyaceae cyanobacterium CSSed162cmA_214		isolate: CSSed162cmA_214	2528443	ASM712315v1	GCA_007123155.1	GenBank		Contig	5809	2551503	2019-07-18		PRJNA453733	SAMN10606022
Leptolyngbyaceae cyanobacterium CSSed162cmB_428R1		isolate: CSSed162cmB_428R1	2528444	ASM712658v1	GCA_007126585.1	GenBank		Contig	6607	2566858	2019-07-18		PRJNA453733	SAMN10607118
Phormidium sp.		isolate: CSSed162cmB_426	1199	ASM712659v1	GCA_007126595.1	GenBank		Contig	8767	3180647	2019-07-18		PRJNA453733	SAMN10607117
Nodularia sp. (in: cyanobacteria)		isolate: CSSed162cmB_296	2047085	ASM712780v1	GCA_007127805.1	GenBank		Contig	5443	2859834	2019-07-18		PRJNA453733	SAMN10607057
Phormidium sp.		isolate: CSSed165cm_523	1199	ASM713156v1	GCA_007131565.1	GenBank		Contig	11272	3731677	2019-07-18		PRJNA453733	SAMN10610607
Leptolyngbyaceae cyanobacterium CSSed165cm_216		isolate: CSSed165cm_216	2528445	ASM713538v1	GCA_007135385.1	GenBank		Contig	9355	3583683	2019-07-18		PRJNA453733	SAMN10610417
Cyanobium sp.		isolate: CSSed165cm_191R1	2164130	ASM713575v1	GCA_007135755.1	GenBank		Contig	20900	2747241	2019-07-18		PRJNA453733	SAMN10610399
Nodosilinea sp. CSSed162cmB_84		isolate: CSSed162cmB_84	2597658	ASM717673v1	GCA_007176735.1	GenBank		Contig	4459	2760464	2019-07-19		PRJNA453733	SAMN10607256
Synechococcus sp. PNGco_S_binSS4		isolate: PNGco_S_binSS4	2479222	ASM757108v1	GCA_007571085.1	GenBank		Contig	13773	1679809	2019-07-29		PRJNA488959	SAMN10273084
Synechococcus sp. PNGco_C_binVS15		isolate: PNGco_C_binVS15	2479221	ASM757121v1	GCA_007571215.1	GenBank		Contig	12879	1776675	2019-07-29		PRJNA488959	SAMN10273078
Leptolyngbya sp. LCM1.Bin17		isolate: LCM1.Bin17	2480211	ASM769271v1	GCA_007692715.1	GenBank	NCBI Prokaryotic Genome Annotation Pipeline (PGAP)	Contig	23669	4618092	2019-07-30	4233	PRJNA377096	SAMN10237344
Nodularia sp. (in: cyanobacteria)		isolate: LCM1.Bin15	2047085	ASM769275v1	GCA_007692755.1	GenBank	NCBI Prokaryotic Genome Annotation Pipeline (PGAP)	Contig	33318	5557906	2019-07-30	5071	PRJNA377096	SAMN10237345
Phormidium sp. GEM2.Bin31		isolate: GEM2.Bin31	2480216	ASM769346v1	GCA_007693465.1	GenBank	NCBI Prokaryotic Genome Annotation Pipeline (PGAP)	Contig	9912	3749065	2019-07-30	3366	PRJNA377096	SAMN10237398
Spirulina sp. DLM2.Bin59		isolate: DLM2.Bin59	2480215	ASM769387v1	GCA_007693875.1	GenBank	NCBI Prokaryotic Genome Annotation Pipeline (PGAP)	Contig	8420	3366209	2019-07-30	3249	PRJNA377096	SAMN10237369
Gloeocapsa sp. DLM2.Bin57		isolate: DLM2.Bin57	2480214	ASM769395v1	GCA_007693955.1	GenBank	NCBI Prokaryotic Genome Annotation Pipeline (PGAP)	Contig	37724	3451834	2019-07-30	3396	PRJNA377096	SAMN10237368
Leptolyngbya sp. DLM2.Bin27		isolate: DLM2.Bin27	2480213	ASM769411v1	GCA_007694115.1	GenBank	NCBI Prokaryotic Genome Annotation Pipeline (PGAP)	Contig	20774	4277754	2019-07-30	3960	PRJNA377096	SAMN10237371
Leptolyngbya sp. DLM2.Bin15		isolate: DLM2.Bin15	2480212	ASM769412v1	GCA_007694125.1	GenBank	NCBI Prokaryotic Genome Annotation Pipeline (PGAP)	Contig	18356	5006105	2019-07-30	4285	PRJNA377096	SAMN10237370
Cyanobium sp. PLM2.Bin73		isolate: PLM2.Bin73	2480217	ASM769491v1	GCA_007694915.1	GenBank	NCBI Prokaryotic Genome Annotation Pipeline (PGAP)	Contig	45963	2722604	2019-07-30	2917	PRJNA377096	SAMN10237415
Arthrospira sp. PLM2.Bin9		isolate: PLM2.Bin9	2599626	ASM773254v1	GCA_007732545.1	GenBank	NCBI Prokaryotic Genome Annotation Pipeline (PGAP)	Contig	36014	4788243	2019-07-31	4146	PRJNA377096	SAMN10237416
Synechococcus sp. Ace-Pa		strain: Ace-Pa	2572902	ASM782813v1	GCA_007828135.1	GenBank	Annotation submitted by DOE Joint Genome Institute	Scaffold	122715	2762890	2019-08-02	2961	PRJNA536950	SAMN11528565
Dulcicalothrix desertica PCC 7102		strain: PCC 7102	232991	ASM783087v1	GCA_007830875.1	GenBank	Annotation submitted by DOE Joint Genome Institute	Scaffold	267368	11416284	2019-08-02	10411	PRJNA210338	SAMN05660789
Euhalothece natronophila Z-M001		strain: Z-M001	522448	ASM790408v1	GCA_007904085.1	GenBank	NCBI Prokaryotic Genome Annotation Pipeline (PGAP)	Complete Genome	3326959	3524308	2019-08-08	3466	PRJNA557809	SAMN12419044
Microcystis aeruginosa 11-30S32		strain: 11-30S32	2358142	ASM799056v1	GCA_007990565.1	GenBank	Annotation submitted by Laboratory of Marine Microbiology, Graduate school of Agriculture, Kyoto university	Scaffold	12351	5356852	2019-08-01	5061	PRJDB7447	SAMD00141011
cyanobiont of Ornithocercus magnificus		strain: OmCyn01	2496102	ASM799696v1	GCA_007996965.1	GenBank	Annotation submitted by Graduate School of Life Sciences, Tohoku University	Contig	1578748	1878918	2019-08-01	1892	PRJDB7787	SAMD00155786
Synechococcus sp. 16_2		isolate: 16_2	2598124	ASM808109v1	GCA_008081095.1	GenBank		Contig	4910	1161341	2019-08-23		PRJNA552566	SAMN12255921
Cyanobium sp. 16_1		isolate: 16_1	2598123	ASM808111v1	GCA_008081115.1	GenBank		Contig	15746	1772559	2019-08-23		PRJNA552566	SAMN12255920
Dolichospermum sp. UHCC 0315A		strain: UHCC 0315A	1914871	ASM812153v1	GCA_008121535.1	GenBank	Annotation submitted by Universtiy of Helsinki	Complete Genome	5407479	5642022	2019-08-28	5141	PRJNA377208	SAMN05967626
Microcystis aeruginosa KLA2		strain: KLA2	2605423	ASM825744v1	GCA_008257445.1	GenBank	NCBI Prokaryotic Genome Annotation Pipeline (PGAP)	Scaffold	20348	5213465	2019-09-03	5214	PRJNA561215	SAMN12611847
Cyanobacteria bacterium CYA		isolate: CYA	2484221	ASM836321v1	GCA_008363215.1	GenBank	NCBI Prokaryotic Genome Annotation Pipeline (PGAP)	Scaffold	178313	3573946	2019-09-09	3067	PRJNA497991	SAMN10275038
Thermosynechococcus sp. CL-1		strain: CL-1	2583530	ASM838623v1	GCA_008386235.1	GenBank	NCBI Prokaryotic Genome Annotation Pipeline (PGAP)	Complete Genome	2647823	2647823	2019-09-16	2597	PRJNA544238	SAMN11823200
Microcystis aeruginosa NIES-2519		strain: NIES-2519	2303981	ASM857922v1	GCA_008579225.1	GenBank	Annotation submitted by University of Tsukuba	Scaffold	34991	4937310	2019-09-03	4745	PRJDB7336	SAMD00136083
Microcystis aeruginosa NIES-2520		strain: NIES-2520	2303982	ASM857932v1	GCA_008579325.1	GenBank	Annotation submitted by University of Tsukuba	Scaffold	31116	5271797	2019-09-03	4886	PRJDB7337	SAMD00136084
Microcystis aeruginosa NIES-2521		strain: NIES-2521	2303983	ASM857944v1	GCA_008579445.1	GenBank	Annotation submitted by Universit of Tsukuba	Scaffold	59799	4274778	2019-09-03	4072	PRJDB7338	SAMD00136085
Microcystis aeruginosa NIES-2522		strain: NIES-2522	2303984	ASM857956v1	GCA_008579565.1	GenBank	Annotation submitted by University of Tsukuba	Scaffold	33596	4895273	2019-09-03	4671	PRJDB7339	SAMD00136086
Microcystis aeruginosa NIES-4264		strain: NIES-4264	2303985	ASM857968v1	GCA_008579685.1	GenBank	Annotation submitted by University of Tsukuba	Scaffold	31221	4970456	2019-09-03	4716	PRJDB7340	SAMD00136087
Microcystis aeruginosa EAWAG127a		strain: EAWAG127a	2529855	ASM875743v1	GCA_008757435.1	GenBank	NCBI Prokaryotic Genome Annotation Pipeline (PGAP)	Contig	4666870	4967080	2019-09-30	5016	PRJNA524149	SAMN10998537
Synechococcus sp. RSCCF101		strain: RSCCF101	2511069	ASM880707v1	GCA_008807075.1	GenBank	NCBI Prokaryotic Genome Annotation Pipeline (PGAP)	Complete Genome	2984853	2984853	2019-10-03	2884	PRJNA518028	SAMN10850838
Microcystis aeruginosa NIES-4325		strain: NIES-4325	2569534	ASM897414v1	GCA_008974145.1	GenBank	Annotation submitted by National Institute for Environmental Studies	Scaffold	79335	3883890	2019-09-27	3659	PRJDB8207	SAMD00169712
Limnospira platensis NIES-46		strain: NIES-46	1236695	ASM917622v1	GCA_009176225.1	GenBank	Annotation submitted by National Institute for Environmental Studies	Contig	40752	5728646	2019-10-17	5051	PRJDB7814	SAMD00156898
Nostoc sphaeroides CCNUC1		isolate: CCNUC1	2653204	ASM937219v1	GCA_009372195.1	GenBank	Annotation submitted by Central China Normal University	Complete Genome	6481972	9516388	2019-10-28	10553	PRJNA576362	SAMN12992885
Anabaena sp. YBS01		strain: YBS01	2490939	ASM949801v1	GCA_009498015.1	GenBank	NCBI Prokaryotic Genome Annotation Pipeline (PGAP)	Complete Genome	7013200	7013200	2019-11-04	5863	PRJNA505418	SAMN10417483
Synechococcus elongatus PCC 11802		strain: PCC 11802	2283154	ASM949871v2	GCA_009498715.2	GenBank	NCBI Prokaryotic Genome Annotation Pipeline (PGAP)	Complete Genome	2775312	2804512	2024-04-12	2811	PRJNA510697	SAMN10613228
Cyanobacterium aponinum 0216		strain: 0216	2676140	ASM971001v1	GCA_009710015.1	GenBank	NCBI Prokaryotic Genome Annotation Pipeline (PGAP)	Contig	157918	4282759	2019-11-26	3579	PRJNA580528	SAMN13162583
Dolichospermum sp. UHCC 0352		strain: UHCC 0352	2590011	ASM971192v1	GCA_009711925.1	GenBank	NCBI Prokaryotic Genome Annotation Pipeline (PGAP)	Scaffold	30880	5128860	2019-11-27	4750	PRJNA549377	SAMN12084252
Dolichospermum sp. UHCC 0259		strain: UHCC 0259	2590010	ASM971193v1	GCA_009711935.1	GenBank	NCBI Prokaryotic Genome Annotation Pipeline (PGAP)	Scaffold	33702	5635377	2019-11-27	5265	PRJNA549376	SAMN12084251
Dolichospermum sp. UHCC 0299		strain: UHCC 0299	2590014	ASM971196v1	GCA_009711965.1	GenBank	NCBI Prokaryotic Genome Annotation Pipeline (PGAP)	Scaffold	31633	5125448	2019-11-27	4765	PRJNA549373	SAMN12084240
Anabaena sp. UHCC 0204		strain: UHCC 0204	2590009	ASM971197v1	GCA_009711975.1	GenBank	NCBI Prokaryotic Genome Annotation Pipeline (PGAP)	Scaffold	101181	5744555	2019-11-27	5129	PRJNA549375	SAMN12084250
Dolichospermum sp. UHCC 0260		strain: UHCC 0260	2590025	ASM971198v1	GCA_009711985.1	GenBank	NCBI Prokaryotic Genome Annotation Pipeline (PGAP)	Scaffold	33076	4921436	2019-11-27	4639	PRJNA549379	SAMN12084254
Dolichospermum sp. UHCC 0406		strain: UHCC 0406	2590017	ASM971202v1	GCA_009712025.1	GenBank	NCBI Prokaryotic Genome Annotation Pipeline (PGAP)	Scaffold	115774	5181811	2019-11-27	4893	PRJNA549385	SAMN12084309
Anabaena sp. UHCC 0187		strain: UHCC 0187	2590018	ASM971203v1	GCA_009712035.1	GenBank	NCBI Prokaryotic Genome Annotation Pipeline (PGAP)	Scaffold	165065	5097467	2019-11-27	4635	PRJNA549386	SAMN12084330
Aphanizomenon sp. UHCC 0183		strain: UHCC 0183	2590028	ASM971206v1	GCA_009712065.1	GenBank	NCBI Prokaryotic Genome Annotation Pipeline (PGAP)	Scaffold	28170	5579684	2019-11-27	5336	PRJNA549389	SAMN12084337
Dolichospermum planctonicum UHCC 0167		strain: UHCC 0167	2590027	ASM971207v2	GCA_009712075.2	GenBank	NCBI Prokaryotic Genome Annotation Pipeline (PGAP)	Scaffold	16565	4900416	2022-11-18	4527	PRJNA549403	SAMN12084395
Anabaena sp. UHCC 0253		strain: UHCC 0253	2590019	ASM971208v1	GCA_009712085.1	GenBank	NCBI Prokaryotic Genome Annotation Pipeline (PGAP)	Scaffold	28410	6116306	2019-11-27	5499	PRJNA549393	SAMN12084370
Dolichospermum flos-aquae UHCC 0037		strain: UHCC 0037	2590026	ASM971212v1	GCA_009712125.1	GenBank	NCBI Prokaryotic Genome Annotation Pipeline (PGAP)	Scaffold	199981	5563105	2019-11-27	5208	PRJNA549399	SAMN12084379
Scytonema sp. UIC 10036		strain: UIC 10036	2304196	ASM972523v1	GCA_009725235.1	GenBank	NCBI Prokaryotic Genome Annotation Pipeline (PGAP)	Contig	56851	14051789	2019-12-02	12090	PRJNA574809	SAMN12869546
Gloeocapsopsis dulcis AAB1 = 1H9		strain: 1H9	1433147	ASM972861v1	GCA_009728615.1	GenBank	NCBI Prokaryotic Genome Annotation Pipeline (PGAP)	Contig	90437	5478916	2019-12-03	5170	PRJNA361000	SAMN06218433
Microcystis aeruginosa FD4		strain: FD4	2686288	ASM979223v1	GCA_009792235.1	GenBank	NCBI Prokaryotic Genome Annotation Pipeline (PGAP)	Complete Genome	5449501	5493112	2019-12-23	5455	PRJNA595771	SAMN13567245
Microcystis aeruginosa NIES-3787		strain: NIES-3787	2517782	ASM981181v1	GCA_009811815.1	GenBank	Annotation submitted by National Institute for Environmental Studies	Contig	73037	4378226	2019-12-25	4169	PRJDB7814	SAMD00161745
Microcystis aeruginosa NIES-3804		strain: NIES-3804	2517783	ASM981183v1	GCA_009811835.1	GenBank	Annotation submitted by National Institute for Environmental Studies	Contig	45562	4524637	2019-12-25	4269	PRJDB7814	SAMD00161746
Microcystis aeruginosa NIES-3806		strain: NIES-3806	2517784	ASM981185v1	GCA_009811855.1	GenBank	Annotation submitted by National Institute for Environmental Studies	Contig	67327	4522702	2019-12-25	4223	PRJDB7814	SAMD00161747
Microcystis aeruginosa NIES-3807		strain: NIES-3807	2517785	ASM981187v1	GCA_009811875.1	GenBank	Annotation submitted by National Institute for Environmental Studies	Contig	46356	4370004	2019-12-25	4108	PRJDB7814	SAMD00161748
Cyanobium sp. Copco_Reservoir_LC18		strain: Copco_Reservoir_LC18	1328305	ASM983467v1	GCA_009834675.1	GenBank	Annotation submitted by Oregon State University	Contig	259964	3210832	2020-01-08	3194	PRJNA198871	SAMN03018359
Synechococcus sp. SB0668_bin_15		isolate: SB0668_bin_15	2604860	ASM983596v1	GCA_009835965.1	GenBank	NCBI Prokaryotic Genome Annotation Pipeline (PGAP)	Scaffold	21737	2049233	2020-01-09	2037	PRJNA555144	SAMN12598472
Synechococcus sp. SB0668_bin_13		isolate: SB0668_bin_13	2604859	ASM983602v1	GCA_009836025.1	GenBank	NCBI Prokaryotic Genome Annotation Pipeline (PGAP)	Scaffold	13112	2161298	2020-01-09	2156	PRJNA555144	SAMN12598470
Synechococcus sp. SB0667_bin_8		isolate: SB0667_bin_8	2604858	ASM983615v1	GCA_009836155.1	GenBank	NCBI Prokaryotic Genome Annotation Pipeline (PGAP)	Scaffold	8266	1820281	2020-01-09	1873	PRJNA555144	SAMN12598464
Synechococcus sp. SB0666_bin_14		isolate: SB0666_bin_14	2604857	ASM983726v1	GCA_009837265.1	GenBank	NCBI Prokaryotic Genome Annotation Pipeline (PGAP)	Scaffold	15288	2033085	2020-01-09	2043	PRJNA555144	SAMN12598407
Synechococcus sp. SB0665_bin_28		isolate: SB0665_bin_28	2604856	ASM983773v1	GCA_009837735.1	GenBank	NCBI Prokaryotic Genome Annotation Pipeline (PGAP)	Scaffold	5494	1746472	2020-01-09	1879	PRJNA555144	SAMN12598384
Synechococcus sp. SB0664_bin_36		isolate: SB0664_bin_36	2604855	ASM983842v1	GCA_009838425.1	GenBank	NCBI Prokaryotic Genome Annotation Pipeline (PGAP)	Scaffold	4371	1314215	2020-01-09	1436	PRJNA555144	SAMN12598349
Synechococcus sp. SB0663_bin_10		isolate: SB0663_bin_10	2604854	ASM983930v1	GCA_009839305.1	GenBank	NCBI Prokaryotic Genome Annotation Pipeline (PGAP)	Scaffold	5742	1608725	2020-01-09	1721	PRJNA555144	SAMN12598307
Synechococcus sp. SB0662_bin_45		isolate: SB0662_bin_45	2604853	ASM983980v1	GCA_009839805.1	GenBank	NCBI Prokaryotic Genome Annotation Pipeline (PGAP)	Scaffold	5424	1548369	2020-01-09	1679	PRJNA555144	SAMN12598281
Synechococcus sp. SB0662_bin_14		isolate: SB0662_bin_14	2604852	ASM984044v1	GCA_009840445.1	GenBank	NCBI Prokaryotic Genome Annotation Pipeline (PGAP)	Scaffold	36512	2164299	2020-01-09	2102	PRJNA555144	SAMN12598247
Synechococcus sp. SB0678_bin_12		isolate: SB0678_bin_12	2604871	ASM984210v1	GCA_009842105.1	GenBank	NCBI Prokaryotic Genome Annotation Pipeline (PGAP)	Scaffold	9096	2008295	2020-01-09	2064	PRJNA555144	SAMN12598723
Synechococcus sp. SB0677_bin_5		isolate: SB0677_bin_5	2604870	ASM984226v1	GCA_009842265.1	GenBank	NCBI Prokaryotic Genome Annotation Pipeline (PGAP)	Scaffold	12979	2204380	2020-01-09	2240	PRJNA555144	SAMN12598715
Synechococcus sp. SB0676_bin_10		isolate: SB0676_bin_10	2604869	ASM984338v1	GCA_009843385.1	GenBank	NCBI Prokaryotic Genome Annotation Pipeline (PGAP)	Scaffold	6388	1864972	2020-01-09	1943	PRJNA555144	SAMN12598659
Synechococcus sp. SB0675_bin_7		isolate: SB0675_bin_7	2604868	ASM984345v1	GCA_009843455.1	GenBank	NCBI Prokaryotic Genome Annotation Pipeline (PGAP)	Scaffold	12362	2236833	2020-01-09	2262	PRJNA555144	SAMN12598655
Synechococcus sp. SB0675_bin_6		isolate: SB0675_bin_6	2604867	ASM984348v1	GCA_009843485.1	GenBank	NCBI Prokaryotic Genome Annotation Pipeline (PGAP)	Scaffold	24503	2111169	2020-01-09	2098	PRJNA555144	SAMN12598654
Synechococcus sp. SB0673_bin_10		isolate: SB0673_bin_10	2604866	ASM984464v1	GCA_009844645.1	GenBank	NCBI Prokaryotic Genome Annotation Pipeline (PGAP)	Scaffold	7582	1857244	2020-01-09	1891	PRJNA555144	SAMN12598596
Synechococcus sp. SB0672_bin_6		isolate: SB0672_bin_6	2604865	ASM984472v1	GCA_009844725.1	GenBank	NCBI Prokaryotic Genome Annotation Pipeline (PGAP)	Scaffold	8232	1810019	2020-01-09	1905	PRJNA555144	SAMN12598591
Synechococcus sp. SB0672_bin_10		isolate: SB0672_bin_10	2604864	ASM984510v1	GCA_009845105.1	GenBank	NCBI Prokaryotic Genome Annotation Pipeline (PGAP)	Scaffold	6251	1719077	2020-01-09	1808	PRJNA555144	SAMN12598571
Synechococcus sp. SB0670_bin_20		isolate: SB0670_bin_20	2604863	ASM984582v1	GCA_009845825.1	GenBank	NCBI Prokaryotic Genome Annotation Pipeline (PGAP)	Scaffold	6515	1930695	2020-01-09	2025	PRJNA555144	SAMN12598537
Synechococcus sp. SB0669_bin_7		isolate: SB0669_bin_7	2604861	ASM984609v1	GCA_009846095.1	GenBank	NCBI Prokaryotic Genome Annotation Pipeline (PGAP)	Scaffold	8263	2049761	2020-01-09	2159	PRJNA555144	SAMN12598522
Synechococcus sp. SB0669_bin_8		isolate: SB0669_bin_8	2604862	ASM984611v1	GCA_009846115.1	GenBank	NCBI Prokaryotic Genome Annotation Pipeline (PGAP)	Scaffold	9226	1871053	2020-01-09	1942	PRJNA555144	SAMN12598523
Sodalinema gerasimenkoae IPPAS B-353		strain: IPPAS B-353	2709364	ASM984648v1	GCA_009846485.1	GenBank		Scaffold	3712464	4866307	2020-01-09		PRJNA203668	SAMN02205029
Trichormus variabilis 0441		strain: 0441	375899	ASM985660v1	GCA_009856605.1	GenBank	NCBI Prokaryotic Genome Annotation Pipeline (PGAP)	Complete Genome	6377767	7096012	2020-01-11	5924	PRJNA598299	SAMN13702813
Nostoc sp. ATCC 53789		strain: ATCC 53789	76335	ASM987349v1	GCA_009873495.1	GenBank	NCBI Prokaryotic Genome Annotation Pipeline (PGAP)	Complete Genome	7340101	8653730	2020-01-14	7263	PRJNA588357	SAMN13242330
Cyanobacteria bacterium GSL.Bin21		isolate: GSL.Bin21	2773162	ASM990890v1	GCA_009908905.1	GenBank	NCBI Prokaryotic Genome Annotation Pipeline (PGAP)	Contig	8693	3028402	2020-01-20	3136	PRJNA598870	SAMN13763263
Cyanobacteria bacterium GSL.Bin1		isolate: GSL.Bin1	2773161	ASM990908v1	GCA_009909085.1	GenBank	NCBI Prokaryotic Genome Annotation Pipeline (PGAP)	Contig	38229	4822295	2020-01-20	4771	PRJNA598870	SAMN13763250
Synechococcaceae bacterium Bin_79_3		isolate: Bin_79_3	2698751	ASM991464v1	GCA_009914645.1	GenBank		Contig	5871	1470807	2020-01-22		PRJNA525692	SAMN12036153
Synechococcaceae bacterium WB6_1A_059		isolate: WB6_1A_059	2448796	ASM991848v1	GCA_009918485.1	GenBank	NCBI Prokaryotic Genome Annotation Pipeline (PGAP)	Contig	13710	2205486	2020-01-23	2503	PRJNA495371	SAMN10223182
Cyanobacteria bacterium WB6_1B_304		isolate: WB6_1B_304	2448783	ASM991856v1	GCA_009918565.1	GenBank	NCBI Prokaryotic Genome Annotation Pipeline (PGAP)	Contig	10349	2936746	2020-01-23	2912	PRJNA495371	SAMN10223177
Synechococcaceae bacterium WB6_1B_055		isolate: WB6_1B_055	2448795	ASM991857v1	GCA_009918575.1	GenBank	NCBI Prokaryotic Genome Annotation Pipeline (PGAP)	Contig	14177	1892070	2020-01-23	2181	PRJNA495371	SAMN10223180
Synechococcaceae bacterium WB6_3A_227		isolate: WB6_3A_227	2448794	ASM991959v1	GCA_009919595.1	GenBank	NCBI Prokaryotic Genome Annotation Pipeline (PGAP)	Contig	2401	1301167	2020-01-23	1840	PRJNA495371	SAMN10223123
Synechococcus sp.		isolate: WB6_4_196	1131	ASM991976v1	GCA_009919765.1	GenBank	NCBI Prokaryotic Genome Annotation Pipeline (PGAP)	Contig	5760	1774171	2020-01-23	2371	PRJNA495371	SAMN10223114
Synechococcaceae bacterium WB6_3B_236		isolate: WB6_3B_236	2448793	ASM991996v1	GCA_009919965.1	GenBank	NCBI Prokaryotic Genome Annotation Pipeline (PGAP)	Contig	2875	2095336	2020-01-23	2729	PRJNA495371	SAMN10223102
Synechococcaceae bacterium WB5_2A_257		isolate: WB5_2A_257	2448792	ASM992032v1	GCA_009920325.1	GenBank	NCBI Prokaryotic Genome Annotation Pipeline (PGAP)	Contig	7596	1821335	2020-01-23	2195	PRJNA495371	SAMN10223085
Synechococcaceae bacterium WB5_2B_268		isolate: WB5_2B_268	2448791	ASM992092v1	GCA_009920925.1	GenBank	NCBI Prokaryotic Genome Annotation Pipeline (PGAP)	Contig	7434	1806675	2020-01-23	2156	PRJNA495371	SAMN10223057
Synechococcaceae bacterium WB4_2_0805		isolate: WB4_2_0805	2448790	ASM992484v1	GCA_009924845.1	GenBank	NCBI Prokaryotic Genome Annotation Pipeline (PGAP)	Contig	9972	1135464	2020-01-23	1420	PRJNA495371	SAMN10222841
Synechococcaceae bacterium WB4_2_0811		isolate: WB4_2_0811	2448789	ASM992486v1	GCA_009924865.1	GenBank	NCBI Prokaryotic Genome Annotation Pipeline (PGAP)	Contig	4999	1016555	2020-01-23	1333	PRJNA495371	SAMN10222840
Synechococcaceae bacterium WB4_1_0192		isolate: WB4_1_0192	2448788	ASM992619v1	GCA_009926195.1	GenBank	NCBI Prokaryotic Genome Annotation Pipeline (PGAP)	Contig	7510	2314180	2020-01-23	2761	PRJNA495371	SAMN10222805
Synechococcaceae bacterium LLD_019		isolate: LLD_019	2448787	ASM992780v1	GCA_009927805.1	GenBank	NCBI Prokaryotic Genome Annotation Pipeline (PGAP)	Contig	19283	2020506	2020-01-23	2281	PRJNA495371	SAMN10222724
Synechococcales cyanobacterium H12SWP_bin.12		isolate: H12SWP_bin.12	2698217	ASM993712v1	GCA_009937125.1	GenBank	NCBI Prokaryotic Genome Annotation Pipeline (PGAP)	Contig	8704	1871192	2020-01-27	2125	PRJNA428417	SAMN13828873
Petrachloros mirabilis ULC683		strain: ULC683	2781853	ASM993929v1	GCA_009939295.1	GenBank	NCBI Prokaryotic Genome Annotation Pipeline (PGAP)	Scaffold	72306	4122371	2020-01-28	4027	PRJNA596374	SAMN13620236
Cyanobacteria bacterium CG_2015-22_32_23		isolate: CG_2015-22_32_23	2773167	ASM999304v1	GCA_009993045.1	GenBank	NCBI Prokaryotic Genome Annotation Pipeline (PGAP)	Scaffold	38093	3272695	2020-01-29	3093	PRJNA405969	SAMN13287396
Cyanobacteria bacterium CG_2015-16_32_12		isolate: CG_2015-16_32_12	2773166	ASM999354v1	GCA_009993545.1	GenBank	NCBI Prokaryotic Genome Annotation Pipeline (PGAP)	Scaffold	27317	3346745	2020-01-29	3179	PRJNA405969	SAMN13287367
Cyanobacteria bacterium CG_2015-09_32_10		isolate: CG_2015-09_32_10	2773165	ASM999392v1	GCA_009993925.1	GenBank	NCBI Prokaryotic Genome Annotation Pipeline (PGAP)	Scaffold	14393	3305063	2020-01-29	3197	PRJNA405969	SAMN13287345
Cyanobacteria bacterium CG_2015-04_32_10		isolate: CG_2015-04_32_10	2773164	ASM999469v1	GCA_009994695.1	GenBank	NCBI Prokaryotic Genome Annotation Pipeline (PGAP)	Scaffold	12482	3303173	2020-01-29	3231	PRJNA405969	SAMN13287306
Cyanobacteria bacterium CG_2015-02_32_10		isolate: CG_2015-02_32_10	2773163	ASM999550v1	GCA_009995505.1	GenBank	NCBI Prokaryotic Genome Annotation Pipeline (PGAP)	Scaffold	18907	3149669	2020-01-29	3009	PRJNA405969	SAMN13287269
Microcystis aeruginosa W13-16		isolate: W13-16	2685994	ASM999562v1	GCA_009995625.1	GenBank	NCBI Prokaryotic Genome Annotation Pipeline (PGAP)	Scaffold	11461	5005468	2020-01-29	5004	PRJNA351875	SAMN13514144
Microcystis aeruginosa W13-18		isolate: W13-18	2685995	ASM999563v1	GCA_009995635.1	GenBank	NCBI Prokaryotic Genome Annotation Pipeline (PGAP)	Scaffold	13148	4974513	2020-01-29	4913	PRJNA351875	SAMN13514147
Microcystis aeruginosa W13-15		isolate: W13-15	2685993	ASM999564v1	GCA_009995645.1	GenBank	NCBI Prokaryotic Genome Annotation Pipeline (PGAP)	Scaffold	12064	5065390	2020-01-29	5085	PRJNA351875	SAMN13514146
Microcystis aeruginosa W13-13		isolate: W13-13	2685992	ASM999568v1	GCA_009995685.1	GenBank	NCBI Prokaryotic Genome Annotation Pipeline (PGAP)	Scaffold	12266	4964311	2020-01-29	4977	PRJNA351875	SAMN13514145
Microcystis aeruginosa W13-11		isolate: W13-11	2685991	ASM999570v1	GCA_009995705.1	GenBank	NCBI Prokaryotic Genome Annotation Pipeline (PGAP)	Scaffold	29139	4866322	2020-01-29	5059	PRJNA351875	SAMN13514168
Microcystis aeruginosa SX13-11		isolate: SX13-11	2685988	ASM999572v1	GCA_009995725.1	GenBank	NCBI Prokaryotic Genome Annotation Pipeline (PGAP)	Contig	9195	5088571	2020-01-29	5078	PRJNA351875	SAMN13514171
Microcystis aeruginosa SX13-01		isolate: SX13-01	2685987	ASM999573v1	GCA_009995735.1	GenBank	NCBI Prokaryotic Genome Annotation Pipeline (PGAP)	Scaffold	7020	5276561	2020-01-29	5516	PRJNA351875	SAMN13514156
Microcystis aeruginosa W11-06		isolate: W11-06	2685990	ASM999576v1	GCA_009995765.1	GenBank	NCBI Prokaryotic Genome Annotation Pipeline (PGAP)	Scaffold	33119	4480325	2020-01-29	4460	PRJNA351875	SAMN13514160
Microcystis aeruginosa W11-03		isolate: W11-03	2685989	ASM999577v1	GCA_009995775.1	GenBank	NCBI Prokaryotic Genome Annotation Pipeline (PGAP)	Scaffold	29395	4478998	2020-01-29	4461	PRJNA351875	SAMN13514180
Microcystis aeruginosa S11-05		isolate: S11-05	2685986	ASM999578v1	GCA_009995785.1	GenBank	NCBI Prokaryotic Genome Annotation Pipeline (PGAP)	Scaffold	11620	4975521	2020-01-29	4891	PRJNA351875	SAMN13514178
Microcystis aeruginosa S11-01		isolate: S11-01	2685985	ASM999582v1	GCA_009995825.1	GenBank	NCBI Prokaryotic Genome Annotation Pipeline (PGAP)	Scaffold	11833	4979827	2020-01-29	4913	PRJNA351875	SAMN13514159
Microcystis aeruginosa LG13-13		isolate: LG13-13	2685981	ASM999584v1	GCA_009995845.1	GenBank	NCBI Prokaryotic Genome Annotation Pipeline (PGAP)	Scaffold	23525	5048915	2020-01-29	4964	PRJNA351875	SAMN13514166
Microcystis aeruginosa LL11-07		isolate: LL11-07	2685982	ASM999585v1	GCA_009995855.1	GenBank	NCBI Prokaryotic Genome Annotation Pipeline (PGAP)	Contig	9632	5150581	2020-01-29	5195	PRJNA351875	SAMN13514181
Microcystis aeruginosa LL13-03		isolate: LL13-03	2685983	ASM999588v1	GCA_009995885.1	GenBank	NCBI Prokaryotic Genome Annotation Pipeline (PGAP)	Scaffold	9127	5133314	2020-01-29	5254	PRJNA351875	SAMN13514169
Microcystis aeruginosa LL13-06		isolate: LL13-06	2685984	ASM999589v1	GCA_009995895.1	GenBank	NCBI Prokaryotic Genome Annotation Pipeline (PGAP)	Scaffold	12384	4822445	2020-01-29	4850	PRJNA351875	SAMN13514148
Microcystis aeruginosa LG13-12		isolate: LG13-12	2685980	ASM999592v1	GCA_009995925.1	GenBank	NCBI Prokaryotic Genome Annotation Pipeline (PGAP)	Scaffold	21958	4984250	2020-01-29	4972	PRJNA351875	SAMN13514140
Microcystis aeruginosa LG13-11		isolate: LG13-11	2685979	ASM999594v1	GCA_009995945.1	GenBank	NCBI Prokaryotic Genome Annotation Pipeline (PGAP)	Scaffold	20856	5079950	2020-01-29	5095	PRJNA351875	SAMN13514142
Microcystis aeruginosa LG11-05		isolate: LG11-05	2685977	ASM999596v1	GCA_009995965.1	GenBank	NCBI Prokaryotic Genome Annotation Pipeline (PGAP)	Scaffold	25253	5059631	2020-01-29	4957	PRJNA351875	SAMN13514173
Microcystis aeruginosa LG13-03		isolate: LG13-03	2685978	ASM999598v1	GCA_009995985.1	GenBank	NCBI Prokaryotic Genome Annotation Pipeline (PGAP)	Scaffold	25151	5040932	2020-01-29	4948	PRJNA351875	SAMN13514141
Microcystis aeruginosa LE13-04		isolate: LE13-04	2685976	ASM999599v1	GCA_009995995.1	GenBank	NCBI Prokaryotic Genome Annotation Pipeline (PGAP)	Scaffold	11451	5037574	2020-01-29	5062	PRJNA351875	SAMN13514172
Microcystis aeruginosa L311-01		isolate: L311-01	2685975	ASM999602v1	GCA_009996025.1	GenBank	NCBI Prokaryotic Genome Annotation Pipeline (PGAP)	Scaffold	30666	4768617	2020-01-29	4697	PRJNA351875	SAMN13514179
Microcystis aeruginosa L211-101		isolate: L211-101	2685973	ASM999604v1	GCA_009996045.1	GenBank	NCBI Prokaryotic Genome Annotation Pipeline (PGAP)	Scaffold	21957	5104737	2020-01-29	5057	PRJNA351875	SAMN13514158
Microcystis aeruginosa L211-11		isolate: L211-11	2685974	ASM999605v1	GCA_009996055.1	GenBank	NCBI Prokaryotic Genome Annotation Pipeline (PGAP)	Scaffold	24883	5115307	2020-01-29	5044	PRJNA351875	SAMN13514175
Microcystis aeruginosa L211-07		isolate: L211-07	2685972	ASM999608v1	GCA_009996085.1	GenBank	NCBI Prokaryotic Genome Annotation Pipeline (PGAP)	Scaffold	32721	4934342	2020-01-29	4788	PRJNA351875	SAMN13514157
Microcystis aeruginosa L111-01		isolate: L111-01	2685971	ASM999609v1	GCA_009996095.1	GenBank	NCBI Prokaryotic Genome Annotation Pipeline (PGAP)	Scaffold	12130	5012425	2020-01-29	5011	PRJNA351875	SAMN13514174
Microcystis aeruginosa K13-10		isolate: K13-10	2685970	ASM999610v1	GCA_009996105.1	GenBank	NCBI Prokaryotic Genome Annotation Pipeline (PGAP)	Scaffold	17687	5313379	2020-01-29	5210	PRJNA351875	SAMN13514138
Microcystis aeruginosa K13-07		isolate: K13-07	2685969	ASM999614v1	GCA_009996145.1	GenBank	NCBI Prokaryotic Genome Annotation Pipeline (PGAP)	Scaffold	12181	4981878	2020-01-29	4922	PRJNA351875	SAMN13514164
Microcystis aeruginosa K13-06		isolate: K13-06	2685968	ASM999616v1	GCA_009996165.1	GenBank	NCBI Prokaryotic Genome Annotation Pipeline (PGAP)	Scaffold	22384	4988130	2020-01-29	4856	PRJNA351875	SAMN13514139
Microcystis aeruginosa K13-05		isolate: K13-05	2685967	ASM999618v1	GCA_009996185.1	GenBank	NCBI Prokaryotic Genome Annotation Pipeline (PGAP)	Scaffold	16855	5273531	2020-01-29	5142	PRJNA351875	SAMN13514137
Microcystis aeruginosa G13-11		isolate: G13-11	2685965	ASM999619v1	GCA_009996195.1	GenBank	NCBI Prokaryotic Genome Annotation Pipeline (PGAP)	Scaffold	10676	5017716	2020-01-29	5041	PRJNA351875	SAMN13514153
Microcystis aeruginosa G13-12		isolate: G13-12	2685966	ASM999620v1	GCA_009996205.1	GenBank	NCBI Prokaryotic Genome Annotation Pipeline (PGAP)	Scaffold	9203	5074513	2020-01-29	5022	PRJNA351875	SAMN13514149
Microcystis aeruginosa G13-10		isolate: G13-10	2685964	ASM999623v1	GCA_009996235.1	GenBank	NCBI Prokaryotic Genome Annotation Pipeline (PGAP)	Scaffold	10845	5115854	2020-01-29	5134	PRJNA351875	SAMN13514152
Microcystis aeruginosa G13-09		isolate: G13-09	2685963	ASM999625v1	GCA_009996255.1	GenBank	NCBI Prokaryotic Genome Annotation Pipeline (PGAP)	Scaffold	11014	4912351	2020-01-29	5006	PRJNA351875	SAMN13514155
Microcystis aeruginosa G13-05		isolate: G13-05	2685961	ASM999628v1	GCA_009996285.1	GenBank	NCBI Prokaryotic Genome Annotation Pipeline (PGAP)	Scaffold	11088	5110248	2020-01-29	5158	PRJNA351875	SAMN13514170
Microcystis aeruginosa G13-07		isolate: G13-07	2685962	ASM999630v1	GCA_009996305.1	GenBank	NCBI Prokaryotic Genome Annotation Pipeline (PGAP)	Scaffold	10714	5086490	2020-01-29	5184	PRJNA351875	SAMN13514154
Microcystis aeruginosa G13-03		isolate: G13-03	2685960	ASM999631v1	GCA_009996315.1	GenBank	NCBI Prokaryotic Genome Annotation Pipeline (PGAP)	Scaffold	8944	5124586	2020-01-29	5191	PRJNA351875	SAMN13514151
Microcystis aeruginosa G13-01		isolate: G13-01	2685959	ASM999632v1	GCA_009996325.1	GenBank	NCBI Prokaryotic Genome Annotation Pipeline (PGAP)	Scaffold	9214	5071891	2020-01-29	5076	PRJNA351875	SAMN13514150
Microcystis aeruginosa G11-09		isolate: G11-09	2685958	ASM999636v1	GCA_009996365.1	GenBank	NCBI Prokaryotic Genome Annotation Pipeline (PGAP)	Scaffold	10920	5067842	2020-01-29	5183	PRJNA351875	SAMN13514182
Microcystis aeruginosa G11-06		isolate: G11-06	2685957	ASM999638v1	GCA_009996385.1	GenBank	NCBI Prokaryotic Genome Annotation Pipeline (PGAP)	Scaffold	8931	5135684	2020-01-29	5274	PRJNA351875	SAMN13514162
Microcystis aeruginosa G11-01		isolate: G11-01	2685955	ASM999640v1	GCA_009996405.1	GenBank	NCBI Prokaryotic Genome Annotation Pipeline (PGAP)	Scaffold	10343	5239892	2020-01-29	5284	PRJNA351875	SAMN13514161
Microcystis aeruginosa BS13-10		isolate: BS13-10	2685953	ASM999641v1	GCA_009996415.1	GenBank	NCBI Prokaryotic Genome Annotation Pipeline (PGAP)	Scaffold	13922	5179655	2020-01-29	5236	PRJNA351875	SAMN13514167
Microcystis aeruginosa G11-04		isolate: G11-04	2685956	ASM999644v1	GCA_009996445.1	GenBank	NCBI Prokaryotic Genome Annotation Pipeline (PGAP)	Scaffold	11486	5001263	2020-01-29	5014	PRJNA351875	SAMN13514163
Microcystis aeruginosa F13-15		isolate: F13-15	2685954	ASM999645v1	GCA_009996455.1	GenBank	NCBI Prokaryotic Genome Annotation Pipeline (PGAP)	Scaffold	20241	5435224	2020-01-29	5342	PRJNA351875	SAMN13514165
Microcystis aeruginosa BS13-02		isolate: BS13-02	2685952	ASM999648v1	GCA_009996485.1	GenBank	NCBI Prokaryotic Genome Annotation Pipeline (PGAP)	Scaffold	34349	4624404	2020-01-29	4509	PRJNA351875	SAMN13514143
Microcystis aeruginosa BK11-02		isolate: BK11-02	2685950	ASM999652v1	GCA_009996525.1	GenBank	NCBI Prokaryotic Genome Annotation Pipeline (PGAP)	Scaffold	10606	4923799	2020-01-29	4906	PRJNA351875	SAMN13514176
Microcystis aeruginosa BS11-05		isolate: BS11-05	2685951	ASM999653v1	GCA_009996535.1	GenBank	NCBI Prokaryotic Genome Annotation Pipeline (PGAP)	Scaffold	11968	4924915	2020-01-29	4888	PRJNA351875	SAMN13514177
Synechococcaceae bacterium WB8_1A_041		isolate: WB8_1A_041	2448800	ASM1002186v1	GCA_010021865.1	GenBank	NCBI Prokaryotic Genome Annotation Pipeline (PGAP)	Contig	13051	1885896	2020-01-31	2165	PRJNA495371	SAMN10223405
Synechococcaceae bacterium WB7_3xG_012		isolate: WB7_3xG_012	2448799	ASM1002372v1	GCA_010023725.1	GenBank	NCBI Prokaryotic Genome Annotation Pipeline (PGAP)	Contig	6579	1917081	2020-01-31	2433	PRJNA495371	SAMN10223302
Synechococcaceae bacterium WB7_1C_051		isolate: WB7_1C_051	2448798	ASM1002499v1	GCA_010024995.1	GenBank	NCBI Prokaryotic Genome Annotation Pipeline (PGAP)	Scaffold	9930	2228472	2020-01-31	2513	PRJNA495371	SAMN10223231
Synechococcaceae bacterium WB7_1B_046		isolate: WB7_1B_046	2448797	ASM1002524v1	GCA_010025245.1	GenBank	NCBI Prokaryotic Genome Annotation Pipeline (PGAP)	Contig	11280	1959720	2020-01-31	2268	PRJNA495371	SAMN10223216
Synechococcaceae bacterium WB8_3_299		isolate: WB8_3_299	2448803	ASM1002601v1	GCA_010026015.1	GenBank	NCBI Prokaryotic Genome Annotation Pipeline (PGAP)	Contig	6753	1574413	2020-01-31	1925	PRJNA495371	SAMN10223499
Synechococcaceae bacterium WB9_2_069		isolate: WB9_2_069	2448808	ASM1002694v1	GCA_010026945.1	GenBank	NCBI Prokaryotic Genome Annotation Pipeline (PGAP)	Contig	13621	1790156	2020-01-31	2095	PRJNA495371	SAMN10223658
Synechococcaceae bacterium WB9_2_170		isolate: WB9_2_170	2448807	ASM1002709v1	GCA_010027095.1	GenBank	NCBI Prokaryotic Genome Annotation Pipeline (PGAP)	Scaffold	4794	2246384	2020-01-31	2889	PRJNA495371	SAMN10223648
Synechococcaceae bacterium WB9_2_112		isolate: WB9_2_112	2448806	ASM1002760v1	GCA_010027605.1	GenBank	NCBI Prokaryotic Genome Annotation Pipeline (PGAP)	Contig	11425	2350830	2020-01-31	2777	PRJNA495371	SAMN10223623
Synechococcaceae bacterium WB9_4xC_028		isolate: WB9_4xC_028	2448805	ASM1002806v1	GCA_010028065.1	GenBank	NCBI Prokaryotic Genome Annotation Pipeline (PGAP)	Contig	4056	2082413	2020-01-31	2792	PRJNA495371	SAMN10223601
Synechococcaceae bacterium WB9_4xB_025		isolate: WB9_4xB_025	2448804	ASM1002811v1	GCA_010028115.1	GenBank	NCBI Prokaryotic Genome Annotation Pipeline (PGAP)	Contig	3960	2324496	2020-01-31	3094	PRJNA495371	SAMN10223596
Synechococcaceae bacterium WBA_3_309		isolate: WBA_3_309	2461365	ASM1002872v1	GCA_010028725.1	GenBank	NCBI Prokaryotic Genome Annotation Pipeline (PGAP)	Contig	6429	1793783	2020-01-31	2197	PRJNA495371	SAMN10223827
Synechococcaceae bacterium WB8_1B_136		isolate: WB8_1B_136	2448802	ASM1002917v1	GCA_010029175.1	GenBank	NCBI Prokaryotic Genome Annotation Pipeline (PGAP)	Contig	10436	2235236	2020-01-31	2575	PRJNA495371	SAMN10223421
Synechococcaceae bacterium WB8_1B_057		isolate: WB8_1B_057	2448801	ASM1002922v1	GCA_010029225.1	GenBank	NCBI Prokaryotic Genome Annotation Pipeline (PGAP)	Contig	13830	2152308	2020-01-31	2440	PRJNA495371	SAMN10223419
Synechococcaceae bacterium WB9_3_282		isolate: WB9_3_282	2448809	ASM1002976v1	GCA_010029765.1	GenBank	NCBI Prokaryotic Genome Annotation Pipeline (PGAP)	Contig	6809	1852825	2020-01-31	2267	PRJNA495371	SAMN10223668
Synechococcaceae bacterium WBB_3_034		isolate: WBB_3_034	2461363	ASM1003076v1	GCA_010030765.1	GenBank	NCBI Prokaryotic Genome Annotation Pipeline (PGAP)	Contig	7021	1890250	2020-01-31	2343	PRJNA495371	SAMN10223869
Synechococcaceae bacterium WBB_10_009		isolate: WBB_10_009	2461362	ASM1003095v1	GCA_010030955.1	GenBank	NCBI Prokaryotic Genome Annotation Pipeline (PGAP)	Contig	9851	1974164	2020-01-31	2477	PRJNA495371	SAMN10223859
Synechococcaceae bacterium WBB_32_011		isolate: WBB_32_011	2461361	ASM1003102v1	GCA_010031025.1	GenBank	NCBI Prokaryotic Genome Annotation Pipeline (PGAP)	Contig	3255	1378436	2020-01-31	1833	PRJNA495371	SAMN10223856
Synechococcaceae bacterium WBB_34_004		isolate: WBB_34_004	2461366	ASM1003108v1	GCA_010031085.1	GenBank	NCBI Prokaryotic Genome Annotation Pipeline (PGAP)	Contig	4830	1772906	2020-01-31	2235	PRJNA495371	SAMN10223852
Synechococcaceae bacterium WBA_2_066		isolate: WBA_2_066	2461364	ASM1003159v1	GCA_010031595.1	GenBank	NCBI Prokaryotic Genome Annotation Pipeline (PGAP)	Contig	14282	1805555	2020-01-31	2099	PRJNA495371	SAMN10223803
Nostoc sp. B(2019)		strain: B	2690446	ASM1009192v1	GCA_010091925.1	GenBank	NCBI Prokaryotic Genome Annotation Pipeline (PGAP)	Scaffold	228597	7426239	2020-01-31	6667	PRJNA596374	SAMN13620235
Myxacorys almedinensis A		strain: A	2690445	ASM1009194v1	GCA_010091945.1	GenBank	NCBI Prokaryotic Genome Annotation Pipeline (PGAP)	Scaffold	141189	4958574	2020-01-31	4544	PRJNA596374	SAMN13620234
Jacksonvillea sp. ISTCYN1		strain: ISTCYN1	2499850	ASM1015699v1	GCA_010156995.1	GenBank		Scaffold	194470	5711777	2020-02-04		PRJNA553868	SAMN12253272
Microcystis aeruginosa NIES-298		strain: NIES-298	449468	ASM1019642v1	GCA_010196425.1	GenBank	NCBI Prokaryotic Genome Annotation Pipeline (PGAP)	Complete Genome	4997809	5015081	2020-02-05	4753	PRJNA490627	SAMN10054359
Synechocystis sp. CACIAM 05		strain: CACIAM 05	1933929	ASM1022281v1	GCA_010222815.1	GenBank	NCBI Prokaryotic Genome Annotation Pipeline (PGAP)	Chromosome	95083	3580992	2020-02-06	3376	PRJNA360925	SAMN06216674
Leptolyngbya sp. SIOISBB		isolate: SIOISBB	2607771	ASM1067190v1	GCA_010671905.1	GenBank	NCBI Prokaryotic Genome Annotation Pipeline (PGAP)	Scaffold	6028788	8337038	2020-02-16	7058	PRJNA558979	SAMN12797916
Moorena sp. SIOASIH		isolate: SIOASIH	2607817	ASM1067192v1	GCA_010671925.1	GenBank	NCBI Prokaryotic Genome Annotation Pipeline (PGAP)	Contig	1319300	9938825	2020-02-16	8507	PRJNA558979	SAMN12797906
Moorena sp. SIO4E2		isolate: SIO4E2	2607826	ASM1067194v1	GCA_010671945.1	GenBank	NCBI Prokaryotic Genome Annotation Pipeline (PGAP)	Scaffold	10997	9155455	2020-02-16	8612	PRJNA558979	SAMN12797953
Leptolyngbya sp. SIO4C5		isolate: SIO4C5	2607774	ASM1067196v1	GCA_010671965.1	GenBank	NCBI Prokaryotic Genome Annotation Pipeline (PGAP)	Contig	6356	5604439	2020-02-16	5627	PRJNA558979	SAMN12797920
Leptolyngbya sp. SIO4C1		isolate: SIO4C1	2607770	ASM1067197v1	GCA_010671975.1	GenBank	NCBI Prokaryotic Genome Annotation Pipeline (PGAP)	Contig	9695	5299755	2020-02-16	5393	PRJNA558979	SAMN12797913
Moorena sp. SIO4A5		isolate: SIO4A5	2607838	ASM1067200v1	GCA_010672005.1	GenBank	NCBI Prokaryotic Genome Annotation Pipeline (PGAP)	Scaffold	32645	8675040	2020-02-16	8104	PRJNA558979	SAMN12797973
Okeania sp. SIO4D6		isolate: SIO4D6	2607801	ASM1067201v1	GCA_010672015.1	GenBank	NCBI Prokaryotic Genome Annotation Pipeline (PGAP)	Scaffold	2811	6114458	2020-02-16	6041	PRJNA558979	SAMN12797950
Moorena sp. SIO4A3		isolate: SIO4A3	2607836	ASM1067204v1	GCA_010672045.1	GenBank	NCBI Prokaryotic Genome Annotation Pipeline (PGAP)	Scaffold	6831	9849590	2020-02-16	9825	PRJNA558979	SAMN12797971
Moorena sp. SIO4A1		isolate: SIO4A1	2607835	ASM1067206v1	GCA_010672065.1	GenBank	NCBI Prokaryotic Genome Annotation Pipeline (PGAP)	Scaffold	60633	9140472	2020-02-16	8852	PRJNA558979	SAMN12797969
Okeania sp. SIO3I5		isolate: SIO3I5	2607805	ASM1067208v1	GCA_010672085.1	GenBank	NCBI Prokaryotic Genome Annotation Pipeline (PGAP)	Scaffold	25618	10545295	2020-02-16	7979	PRJNA558979	SAMN12797956
Moorena sp. SIO3I6		isolate: SIO3I6	2607831	ASM1067209v1	GCA_010672095.1	GenBank	NCBI Prokaryotic Genome Annotation Pipeline (PGAP)	Scaffold	21168	10286625	2020-02-16	10328	PRJNA558979	SAMN12797965
Moorena sp. SIO3F7		isolate: SIO3F7	2607839	ASM1067210v1	GCA_010672105.1	GenBank	NCBI Prokaryotic Genome Annotation Pipeline (PGAP)	Scaffold	44751	8521894	2020-02-16	7663	PRJNA558979	SAMN12797975
Leptolyngbya sp. SIO3F4		isolate: SIO3F4	2607780	ASM1067214v1	GCA_010672145.1	GenBank	NCBI Prokaryotic Genome Annotation Pipeline (PGAP)	Scaffold	7412	8111629	2020-02-16	7641	PRJNA558979	SAMN12797927
Spirulina sp. SIO3F2		isolate: SIO3F2	2607816	ASM1067216v1	GCA_010672165.1	GenBank	NCBI Prokaryotic Genome Annotation Pipeline (PGAP)	Scaffold	26312	7298690	2020-02-16	6329	PRJNA558979	SAMN12797903
Caldora sp. SIO3E6		isolate: SIO3E6	2607806	ASM1067218v1	GCA_010672185.1	GenBank	NCBI Prokaryotic Genome Annotation Pipeline (PGAP)	Scaffold	6318	8993956	2020-02-16	9089	PRJNA558979	SAMN12797957
Moorena sp. SIO3E2		isolate: SIO3E2	2607829	ASM1067219v1	GCA_010672195.1	GenBank	NCBI Prokaryotic Genome Annotation Pipeline (PGAP)	Scaffold	2881	6245696	2020-02-16	6984	PRJNA558979	SAMN12797960
Moorena sp. SIO3A5		isolate: SIO3A5	2607822	ASM1067220v1	GCA_010672205.1	GenBank	NCBI Prokaryotic Genome Annotation Pipeline (PGAP)	Scaffold	107804	8318518	2020-02-16	7014	PRJNA558979	SAMN12797918
Okeania sp. SIO3C4		isolate: SIO3C4	2607786	ASM1067221v1	GCA_010672215.1	GenBank	NCBI Prokaryotic Genome Annotation Pipeline (PGAP)	Scaffold	3102	9086190	2020-02-16	8680	PRJNA558979	SAMN12797933
Moorena sp. SIO3A2		isolate: SIO3A2	2607841	ASM1067226v1	GCA_010672265.1	GenBank	NCBI Prokaryotic Genome Annotation Pipeline (PGAP)	Scaffold	118017	8376638	2020-02-16	7342	PRJNA558979	SAMN12797980
Moorena sp. SIO2I5		isolate: SIO2I5	2607825	ASM1067228v1	GCA_010672285.1	GenBank	NCBI Prokaryotic Genome Annotation Pipeline (PGAP)	Scaffold	3323	10479999	2020-02-16	11588	PRJNA558979	SAMN12797942
Okeania sp. SIO2G4		isolate: SIO2G4	2607793	ASM1067229v1	GCA_010672295.1	GenBank	NCBI Prokaryotic Genome Annotation Pipeline (PGAP)	Scaffold	39416	8393698	2020-02-16	6564	PRJNA558979	SAMN12797941
Okeania sp. SIO2G5		isolate: SIO2G5	2607796	ASM1067230v1	GCA_010672305.1	GenBank	NCBI Prokaryotic Genome Annotation Pipeline (PGAP)	Scaffold	43600	8795720	2020-02-16	7046	PRJNA558979	SAMN12797945
Cyanothece sp. SIO2G6		isolate: SIO2G6	2607797	ASM1067234v1	GCA_010672345.1	GenBank	NCBI Prokaryotic Genome Annotation Pipeline (PGAP)	Scaffold	8893	7031854	2020-02-16	6287	PRJNA558979	SAMN12797946
Microcoleus sp. SIO2G3		isolate: SIO2G3	2607795	ASM1067236v1	GCA_010672365.1	GenBank	NCBI Prokaryotic Genome Annotation Pipeline (PGAP)	Scaffold	3154	10324017	2020-02-16	12570	PRJNA558979	SAMN12797944
Okeania sp. SIO2F4		isolate: SIO2F4	2607790	ASM1067238v1	GCA_010672385.1	GenBank	NCBI Prokaryotic Genome Annotation Pipeline (PGAP)	Scaffold	9151	10181347	2020-02-16	8097	PRJNA558979	SAMN12797938
Okeania sp. SIO2D1		isolate: SIO2D1	2607792	ASM1067239v1	GCA_010672395.1	GenBank	NCBI Prokaryotic Genome Annotation Pipeline (PGAP)	Scaffold	2171	10586589	2020-02-16	11689	PRJNA558979	SAMN12797940
Symploca sp. SIO2D2		isolate: SIO2D2	2607789	ASM1067240v1	GCA_010672405.1	GenBank	NCBI Prokaryotic Genome Annotation Pipeline (PGAP)	Scaffold	7578	9199556	2020-02-16	8035	PRJNA558979	SAMN12797937
Symploca sp. SIO2E6		isolate: SIO2E6	2607809	ASM1067242v1	GCA_010672425.1	GenBank	NCBI Prokaryotic Genome Annotation Pipeline (PGAP)	Scaffold	9343	8963760	2020-02-16	8855	PRJNA558979	SAMN12797963
Okeania sp. SIO2C9		isolate: SIO2C9	2607791	ASM1067245v1	GCA_010672455.1	GenBank	NCBI Prokaryotic Genome Annotation Pipeline (PGAP)	Scaffold	72377	10878141	2020-02-16	8096	PRJNA558979	SAMN12797939
Moorena sp. SIO2C4		isolate: SIO2C4	2607824	ASM1067248v1	GCA_010672485.1	GenBank	NCBI Prokaryotic Genome Annotation Pipeline (PGAP)	Scaffold	6742	7901001	2020-02-16	7733	PRJNA558979	SAMN12797936
Okeania sp. SIO2B9		isolate: SIO2B9	2607782	ASM1067250v1	GCA_010672505.1	GenBank	NCBI Prokaryotic Genome Annotation Pipeline (PGAP)	Scaffold	5425	7647182	2020-02-16	6635	PRJNA558979	SAMN12797929
Okeania sp. SIO2B3		isolate: SIO2B3	2607784	ASM1067252v1	GCA_010672525.1	GenBank	NCBI Prokaryotic Genome Annotation Pipeline (PGAP)	Scaffold	58419	10005084	2020-02-16	7460	PRJNA558979	SAMN12797931
Symploca sp. SIO2B6		isolate: SIO2B6	2607785	ASM1067253v1	GCA_010672535.1	GenBank	NCBI Prokaryotic Genome Annotation Pipeline (PGAP)	Scaffold	107571	10004434	2020-02-16	8654	PRJNA558979	SAMN12797932
Moorena sp. SIO2B7		isolate: SIO2B7	2607823	ASM1067255v1	GCA_010672555.1	GenBank	NCBI Prokaryotic Genome Annotation Pipeline (PGAP)	Scaffold	5417	8871311	2020-02-16	8792	PRJNA558979	SAMN12797926
Okeania sp. SIO1I7		isolate: SIO1I7	2607772	ASM1067258v1	GCA_010672585.1	GenBank	NCBI Prokaryotic Genome Annotation Pipeline (PGAP)	Scaffold	153825	9479399	2020-02-16	7063	PRJNA558979	SAMN12797917
Merismopedia sp. SIO2A8		isolate: SIO2A8	2607779	ASM1067260v1	GCA_010672605.1	GenBank	NCBI Prokaryotic Genome Annotation Pipeline (PGAP)	Contig	2706	7457562	2020-02-16	8080	PRJNA558979	SAMN12797925
Okeania sp. SIO1H5		isolate: SIO1H5	2607777	ASM1067262v1	GCA_010672625.1	GenBank	NCBI Prokaryotic Genome Annotation Pipeline (PGAP)	Scaffold	78283	8485944	2020-02-16	6695	PRJNA558979	SAMN12797923
Desertifilum sp. SIO1I2		isolate: SIO1I2	2607799	ASM1067263v1	GCA_010672635.1	GenBank	NCBI Prokaryotic Genome Annotation Pipeline (PGAP)	Scaffold	7651	5780593	2020-02-16	5629	PRJNA558979	SAMN12797948
Okeania sp. SIO1H6		isolate: SIO1H6	2607778	ASM1067264v1	GCA_010672645.1	GenBank	NCBI Prokaryotic Genome Annotation Pipeline (PGAP)	Scaffold	5891	8290290	2020-02-16	7180	PRJNA558979	SAMN12797924
Okeania sp. SIO1H2		isolate: SIO1H2	2607775	ASM1067268v1	GCA_010672685.1	GenBank	NCBI Prokaryotic Genome Annotation Pipeline (PGAP)	Scaffold	59052	8376780	2020-02-16	6590	PRJNA558979	SAMN12797921
Okeania sp. SIO1H4		isolate: SIO1H4	2607776	ASM1067269v1	GCA_010672695.1	GenBank	NCBI Prokaryotic Genome Annotation Pipeline (PGAP)	Scaffold	87867	8344149	2020-02-16	6349	PRJNA558979	SAMN12797922
Sphaerospermopsis sp. SIO1G2		isolate: SIO1G2	2607815	ASM1067272v1	GCA_010672725.1	GenBank	NCBI Prokaryotic Genome Annotation Pipeline (PGAP)	Scaffold	8633	5610197	2020-02-16	5537	PRJNA558979	SAMN12797978
Okeania sp. SIO1F9		isolate: SIO1F9	2607813	ASM1067274v1	GCA_010672745.1	GenBank	NCBI Prokaryotic Genome Annotation Pipeline (PGAP)	Scaffold	77650	8343580	2020-02-16	6512	PRJNA558979	SAMN12797976
Moorena sp. SIO1F2		isolate: SIO1F2	2607819	ASM1067275v1	GCA_010672755.1	GenBank	NCBI Prokaryotic Genome Annotation Pipeline (PGAP)	Scaffold	15953	7118633	2020-02-16	6607	PRJNA558979	SAMN12797910
Sphaerospermopsis sp. SIO1G1		isolate: SIO1G1	2607814	ASM1067278v1	GCA_010672785.1	GenBank	NCBI Prokaryotic Genome Annotation Pipeline (PGAP)	Scaffold	349203	5187854	2020-02-16	4363	PRJNA558979	SAMN12797977
Moorena sp. SIO1G6		isolate: SIO1G6	2607840	ASM1067279v1	GCA_010672795.1	GenBank	NCBI Prokaryotic Genome Annotation Pipeline (PGAP)	Scaffold	87251	8303279	2020-02-16	7204	PRJNA558979	SAMN12797979
Leptolyngbya sp. SIO1E4		isolate: SIO1E4	2607768	ASM1067282v2	GCA_010672825.2	GenBank	NCBI Prokaryotic Genome Annotation Pipeline (PGAP)	Contig	2070935	8222681	2020-10-28	6731	PRJNA558979	SAMN12797911
Cyanothece sp. SIO1E1		isolate: SIO1E1	2607788	ASM1067283v1	GCA_010672835.1	GenBank	NCBI Prokaryotic Genome Annotation Pipeline (PGAP)	Scaffold	12680	11117665	2020-02-16	10431	PRJNA558979	SAMN12797935
Kamptonema sp. SIO1D9		isolate: SIO1D9	2607808	ASM1067286v1	GCA_010672865.1	GenBank	NCBI Prokaryotic Genome Annotation Pipeline (PGAP)	Scaffold	28466	6162206	2020-02-16	5422	PRJNA558979	SAMN12797961
Symploca sp. SIO1C4		isolate: SIO1C4	2607765	ASM1067288v1	GCA_010672885.1	GenBank	NCBI Prokaryotic Genome Annotation Pipeline (PGAP)	Scaffold	7806	7355195	2020-02-16	6795	PRJNA558979	SAMN12797905
Leptolyngbya sp. SIO1D8		isolate: SIO1D8	2607807	ASM1067289v1	GCA_010672895.1	GenBank	NCBI Prokaryotic Genome Annotation Pipeline (PGAP)	Contig	5678	7757312	2020-02-16	7915	PRJNA558979	SAMN12797958
Symploca sp. SIO1C2		isolate: SIO1C2	2607769	ASM1067292v1	GCA_010672925.1	GenBank	NCBI Prokaryotic Genome Annotation Pipeline (PGAP)	Scaffold	109063	8667638	2020-02-16	7292	PRJNA558979	SAMN12797912
Symploca sp. SIO1B1		isolate: SIO1B1	2607763	ASM1067294v1	GCA_010672945.1	GenBank	NCBI Prokaryotic Genome Annotation Pipeline (PGAP)	Scaffold	13443	10325590	2020-02-16	9542	PRJNA558979	SAMN12797902
Oscillatoria sp. SIO1A7		isolate: SIO1A7	2607767	ASM1067296v1	GCA_010672965.1	GenBank	NCBI Prokaryotic Genome Annotation Pipeline (PGAP)	Scaffold	98392	9081372	2020-02-16	8169	PRJNA558979	SAMN12797909
Symploca sp. SIO1A3		isolate: SIO1A3	2607766	ASM1067299v1	GCA_010672995.1	GenBank	NCBI Prokaryotic Genome Annotation Pipeline (PGAP)	Scaffold	7538	9244481	2020-02-16	8469	PRJNA558979	SAMN12797908
Moorena sp. SIO4G3		isolate: SIO4G3	2607821	ASM1069230v1	GCA_010692305.1	GenBank	NCBI Prokaryotic Genome Annotation Pipeline (PGAP)	Scaffold	20150	9930682	2020-02-16	8719	PRJNA558979	SAMN12797915
Moorena sp. SIO3I8		isolate: SIO3I8	2607833	ASM1069232v1	GCA_010692325.1	GenBank	NCBI Prokaryotic Genome Annotation Pipeline (PGAP)	Scaffold	41669	7992293	2020-02-16	7415	PRJNA558979	SAMN12797967
Kamptonema sp. SIO4C4		isolate: SIO4C4	2607773	ASM1069233v1	GCA_010692335.1	GenBank	NCBI Prokaryotic Genome Annotation Pipeline (PGAP)	Contig	2488	3304886	2020-02-16	3751	PRJNA558979	SAMN12797919
Moorena sp. SIO4G2		isolate: SIO4G2	2607820	ASM1069234v1	GCA_010692345.1	GenBank	NCBI Prokaryotic Genome Annotation Pipeline (PGAP)	Scaffold	2713	8353506	2020-02-16	9892	PRJNA558979	SAMN12797914
Moorena sp. SIO3I7		isolate: SIO3I7	2607832	ASM1069237v1	GCA_010692375.1	GenBank	NCBI Prokaryotic Genome Annotation Pipeline (PGAP)	Scaffold	4039	9978530	2020-02-16	10966	PRJNA558979	SAMN12797966
Moorena sp. SIO3H5		isolate: SIO3H5	2607834	ASM1069239v1	GCA_010692395.1	GenBank	NCBI Prokaryotic Genome Annotation Pipeline (PGAP)	Scaffold	16140	8356017	2020-02-16	7226	PRJNA558979	SAMN12797968
Symploca sp. SIO3C6		isolate: SIO3C6	2607803	ASM1069242v1	GCA_010692425.1	GenBank	NCBI Prokaryotic Genome Annotation Pipeline (PGAP)	Scaffold	123685	7491140	2020-02-16	6238	PRJNA558979	SAMN12797952
Okeania sp. SIO3H1		isolate: SIO3H1	2607810	ASM1069243v1	GCA_010692435.1	GenBank	NCBI Prokaryotic Genome Annotation Pipeline (PGAP)	Scaffold	11921	8736738	2020-02-16	7208	PRJNA558979	SAMN12797964
Moorena sp. SIO3E8		isolate: SIO3E8	2607830	ASM1069244v1	GCA_010692445.1	GenBank	NCBI Prokaryotic Genome Annotation Pipeline (PGAP)	Scaffold	46192	8535497	2020-02-16	7681	PRJNA558979	SAMN12797962
Moorena sp. SIO3C2		isolate: SIO3C2	2607842	ASM1069246v1	GCA_010692465.1	GenBank	NCBI Prokaryotic Genome Annotation Pipeline (PGAP)	Scaffold	5485	8562960	2020-02-16	8860	PRJNA558979	SAMN12797981
Moorena sp. SIO3G5		isolate: SIO3G5	2607837	ASM1069249v1	GCA_010692495.1	GenBank	NCBI Prokaryotic Genome Annotation Pipeline (PGAP)	Scaffold	5859	9194339	2020-02-16	9265	PRJNA558979	SAMN12797972
Moorena sp. SIO3B2		isolate: SIO3B2	2607827	ASM1069252v1	GCA_010692525.1	GenBank	NCBI Prokaryotic Genome Annotation Pipeline (PGAP)	Scaffold	18558	9185209	2020-02-16	8458	PRJNA558979	SAMN12797954
Okeania sp. SIO3B3		isolate: SIO3B3	2607804	ASM1069253v1	GCA_010692535.1	GenBank	NCBI Prokaryotic Genome Annotation Pipeline (PGAP)	Scaffold	5399	11072145	2020-02-16	9800	PRJNA558979	SAMN12797955
Okeania sp. SIO3B5		isolate: SIO3B5	2607811	ASM1069255v1	GCA_010692555.1	GenBank	NCBI Prokaryotic Genome Annotation Pipeline (PGAP)	Scaffold	18417	11062972	2020-02-16	8240	PRJNA558979	SAMN12797970
Symploca sp. SIO2G7		isolate: SIO2G7	2607798	ASM1069257v1	GCA_010692575.1	GenBank	NCBI Prokaryotic Genome Annotation Pipeline (PGAP)	Scaffold	7403	9241475	2020-02-16	8922	PRJNA558979	SAMN12797947
Okeania sp. SIO2H7		isolate: SIO2H7	2607802	ASM1069258v1	GCA_010692585.1	GenBank	NCBI Prokaryotic Genome Annotation Pipeline (PGAP)	Scaffold	2691	9601789	2020-02-16	10449	PRJNA558979	SAMN12797951
Okeania sp. SIO2C2		isolate: SIO2C2	2607787	ASM1069262v1	GCA_010692625.1	GenBank	NCBI Prokaryotic Genome Annotation Pipeline (PGAP)	Scaffold	90165	8888403	2020-02-16	6882	PRJNA558979	SAMN12797934
Symploca sp. SIO2C1		isolate: SIO2C1	2607783	ASM1069263v1	GCA_010692635.1	GenBank	NCBI Prokaryotic Genome Annotation Pipeline (PGAP)	Scaffold	29399	8166785	2020-02-16	6997	PRJNA558979	SAMN12797930
Symploca sp. SIO2E9		isolate: SIO2E9	2607812	ASM1069264v1	GCA_010692645.1	GenBank	NCBI Prokaryotic Genome Annotation Pipeline (PGAP)	Scaffold	32923	7745768	2020-02-16	6596	PRJNA558979	SAMN12797974
Okeania sp. SIO2F5		isolate: SIO2F5	2607794	ASM1069268v1	GCA_010692685.1	GenBank	NCBI Prokaryotic Genome Annotation Pipeline (PGAP)	Scaffold	41785	8413035	2020-02-16	6586	PRJNA558979	SAMN12797943
Nostoc sp. UIC 10630		strain: UIC 10630	2100146	ASM1074742v1	GCA_010747425.1	GenBank	NCBI Prokaryotic Genome Annotation Pipeline (PGAP)	Contig	33552	8896073	2020-02-18	7733	PRJNA605020	SAMN14008317
Adonisia turfae CCMR0082		strain: CCMR0082	2304604	ASM1100953v1	GCA_011009535.1	GenBank	NCBI Prokaryotic Genome Annotation Pipeline (PGAP)	Scaffold	147025	8890835	2020-02-25	7585	PRJNA487318	SAMN09881584
Adonisia turfae CCMR0081		strain: CCMR0081	2292702	ASM1100955v1	GCA_011009555.1	GenBank	NCBI Prokaryotic Genome Annotation Pipeline (PGAP)	Scaffold	51381	8660379	2020-02-25	7444	PRJNA484501	SAMN09765393
Synechococcales cyanobacterium MH2_Bin29		isolate: MH2_Bin29	2716164	ASM1108790v1	GCA_011087905.1	GenBank		Scaffold	17643	2021302	2020-03-09		PRJNA603662	SAMN14054237
Cyanobacteria bacterium MH1_Bin12		isolate: MH1_Bin12	2773168	ASM1108814v1	GCA_011088145.1	GenBank		Scaffold	16727	2573406	2020-03-09		PRJNA603662	SAMN14054224
Synechococcus sp. HB1133		strain: HB1133	2508568	ASM1136534v1	GCA_011365345.1	GenBank	NCBI Prokaryotic Genome Annotation Pipeline (PGAP)	Contig	392395	2378765	2020-03-16	2583	PRJNA516148	SAMN10782515
Spirulina sp.		isolate: S17.Bin059	1157	ASM1139026v1	GCA_011390265.1	GenBank		Contig	15290	3567138	2020-03-17		PRJNA594844	SAMN13520448
Geitlerinema sp. S16		isolate: S16.Bin025	2683720	ASM1139027v1	GCA_011390275.1	GenBank		Contig	71502	4284252	2020-03-17		PRJNA594844	SAMN13520447
Oscillatoria sp.		isolate: S11.Bin022	1159	ASM1139051v1	GCA_011390515.1	GenBank		Contig	22258	5973461	2020-03-17		PRJNA594844	SAMN13520437
Phormidium sp.		isolate: S10.Bin050	1199	ASM1139055v1	GCA_011390555.1	GenBank		Contig	34392	4104098	2020-03-17		PRJNA594844	SAMN13520431
Oscillatoriales cyanobacterium		isolate: S07.Bin090	1151	ASM1139095v1	GCA_011390955.1	GenBank		Contig	97735	7119540	2020-03-17		PRJNA594844	SAMN13520414
Microcoleaceae cyanobacterium S07		isolate: S07.Bin061	2683723	ASM1139102v1	GCA_011391025.1	GenBank		Contig	4884	3047049	2020-03-17		PRJNA594844	SAMN13520412
Synechococcales cyanobacterium S06		isolate: S06.Bin197	2683724	ASM1139112v1	GCA_011391125.1	GenBank		Scaffold	51843	4814433	2020-03-17		PRJNA594844	SAMN13520406
Synechocystis sp. PCC 6803		strain: PCC 6803	1148	ASM1139205v1	GCA_011392055.1	GenBank	NCBI Prokaryotic Genome Annotation Pipeline (PGAP)	Scaffold	175983	3915690	2020-03-17	3743	PRJNA602230	SAMN13886994
Synechococcus sp. PL34863bin_39		isolate: PL34863bin_39	2698761	ASM1152315v1	GCA_011523155.1	GenBank		Scaffold	5515	1666665	2020-03-20		PRJNA594068	SAMN13494982
Synechococcus sp. CO36406bin_26		isolate: CO36406bin_26	2698760	ASM1152329v1	GCA_011523295.1	GenBank		Scaffold	7428	2317121	2020-03-20		PRJNA594068	SAMN13494917
Synechococcus sp. CO36386bin_29		isolate: CO36386bin_29	2698758	ASM1152383v1	GCA_011523835.1	GenBank		Scaffold	18302	2143298	2020-03-20		PRJNA594068	SAMN13494919
Moorena sp. SS36440bin_2		isolate: SS36440bin_2	2683339	ASM1152439v1	GCA_011524395.1	GenBank		Scaffold	25523	7749996	2020-03-20		PRJNA594068	SAMN13494952
Synechococcus sp. CO36386bin_37		isolate: CO36386bin_37	2698759	ASM1152544v1	GCA_011525445.1	GenBank		Scaffold	7197	2768924	2020-03-20		PRJNA594068	SAMN13494918
Tolypothrix sp. PCC 7910		strain: PCC 7910	2099387	ASM1176952v1	GCA_011769525.1	GenBank	NCBI Prokaryotic Genome Annotation Pipeline (PGAP)	Complete Genome	8479123	8761534	2020-03-30	7072	PRJNA610494	SAMN14299416
Synechococcaceae cyanobacterium SM2_3_1		isolate: SM2_3_1	2720469	ASM1203071v1	GCA_012030715.1	GenBank	NCBI Prokaryotic Genome Annotation Pipeline (PGAP)	Scaffold	23727	4443940	2020-04-05	4502	PRJNA612530	SAMN14376584
Acaryochloris sp. SU_5_25		isolate: SU_5_25	2720481	ASM1203072v1	GCA_012030725.1	GenBank	NCBI Prokaryotic Genome Annotation Pipeline (PGAP)	Scaffold	6830	2424938	2020-04-05	2493	PRJNA612530	SAMN14376603
Acaryochloridaceae cyanobacterium SU_2_1		isolate: SU_2_1	2720477	ASM1203073v1	GCA_012030735.1	GenBank	NCBI Prokaryotic Genome Annotation Pipeline (PGAP)	Scaffold	19968	3021098	2020-04-05	2887	PRJNA612530	SAMN14376597
Oscillatoriales cyanobacterium SM2_3_0		isolate: SM2_3_0	2720468	ASM1203074v1	GCA_012030745.1	GenBank	NCBI Prokaryotic Genome Annotation Pipeline (PGAP)	Contig	27555	5114543	2020-04-05	4435	PRJNA612530	SAMN14376583
Coleofasciculaceae cyanobacterium SM2_3_26		isolate: SM2_3_26	2720472	ASM1203075v1	GCA_012030755.1	GenBank	NCBI Prokaryotic Genome Annotation Pipeline (PGAP)	Contig	4137	1605792	2020-04-05	1964	PRJNA612530	SAMN14376588
Pleurocapsa sp. SU_5_0		isolate: SU_5_0	2720480	ASM1203082v1	GCA_012030825.1	GenBank	NCBI Prokaryotic Genome Annotation Pipeline (PGAP)	Scaffold	39518	5166204	2020-04-05	4972	PRJNA612530	SAMN14376602
Microcoleus sp. SU_5_3		isolate: SU_5_3	2720482	ASM1203083v1	GCA_012030835.1	GenBank	NCBI Prokaryotic Genome Annotation Pipeline (PGAP)	Scaffold	18153	7118402	2020-04-05	6570	PRJNA612530	SAMN14376604
Microcoleus sp. SU_5_6		isolate: SU_5_6	2720483	ASM1203085v1	GCA_012030855.1	GenBank	NCBI Prokaryotic Genome Annotation Pipeline (PGAP)	Contig	11695	6325934	2020-04-05	6227	PRJNA612530	SAMN14376605
Leptolyngbyaceae cyanobacterium SU_3_3		isolate: SU_3_3	2720479	ASM1203091v1	GCA_012030915.1	GenBank	NCBI Prokaryotic Genome Annotation Pipeline (PGAP)	Scaffold	5036	3276067	2020-04-05	3941	PRJNA612530	SAMN14376599
Pleurocapsa sp. SU_196_0		isolate: SU_196_0	2720476	ASM1203094v1	GCA_012030945.1	GenBank	NCBI Prokaryotic Genome Annotation Pipeline (PGAP)	Contig	6005	3486404	2020-04-05	4672	PRJNA612530	SAMN14376596
Pseudanabaena sp. SU_2_4		isolate: SU_2_4	2720478	ASM1203096v1	GCA_012030965.1	GenBank	NCBI Prokaryotic Genome Annotation Pipeline (PGAP)	Contig	4760	1923755	2020-04-05	2282	PRJNA612530	SAMN14376598
Leptolyngbyaceae cyanobacterium SM2_5_2		isolate: SM2_5_2	2720474	ASM1203104v1	GCA_012031045.1	GenBank	NCBI Prokaryotic Genome Annotation Pipeline (PGAP)	Contig	11179	4809463	2020-04-05	5144	PRJNA612530	SAMN14376592
Hydrococcus sp. SU_1_0		isolate: SU_1_0	2720475	ASM1203105v1	GCA_012031055.1	GenBank	NCBI Prokaryotic Genome Annotation Pipeline (PGAP)	Contig	5232	3371524	2020-04-05	3730	PRJNA612530	SAMN14376593
Leptolyngbyaceae cyanobacterium SM2_3_12		isolate: SM2_3_12	2720470	ASM1203111v1	GCA_012031115.1	GenBank	NCBI Prokaryotic Genome Annotation Pipeline (PGAP)	Contig	5825	2120185	2020-04-05	2337	PRJNA612530	SAMN14376585
Synechococcaceae cyanobacterium SM2_3_60		isolate: SM2_3_60	2720473	ASM1203113v1	GCA_012031135.1	GenBank	NCBI Prokaryotic Genome Annotation Pipeline (PGAP)	Contig	4336	984362	2020-04-05	1264	PRJNA612530	SAMN14376589
Oscillatoriales cyanobacterium SM2_2_1		isolate: SM2_2_1	2720467	ASM1203114v1	GCA_012031145.1	GenBank	NCBI Prokaryotic Genome Annotation Pipeline (PGAP)	Contig	26842	3107800	2020-04-05	3175	PRJNA612530	SAMN14376582
Oscillatoriales cyanobacterium SM2_1_8		isolate: SM2_1_8	2720466	ASM1203119v1	GCA_012031195.1	GenBank	NCBI Prokaryotic Genome Annotation Pipeline (PGAP)	Scaffold	10143	2799453	2020-04-05	2999	PRJNA612530	SAMN14376581
Spirulinaceae cyanobacterium SM2_1_0		isolate: SM2_1_0	2720463	ASM1203126v1	GCA_012031265.1	GenBank	NCBI Prokaryotic Genome Annotation Pipeline (PGAP)	Scaffold	57093	5028328	2020-04-05	4611	PRJNA612530	SAMN14376573
Calothrix sp. SM1_7_51		isolate: SM1_7_51	2720462	ASM1203128v1	GCA_012031285.1	GenBank	NCBI Prokaryotic Genome Annotation Pipeline (PGAP)	Contig	4681	3619528	2020-04-05	3836	PRJNA612530	SAMN14376571
Calothrix sp. SM1_5_4		isolate: SM1_5_4	2720460	ASM1203137v1	GCA_012031375.1	GenBank	NCBI Prokaryotic Genome Annotation Pipeline (PGAP)	Contig	5817	2282012	2020-04-05	3037	PRJNA612530	SAMN14376565
Leptolyngbyaceae cyanobacterium SM1_4_3		isolate: SM1_4_3	2720459	ASM1203141v1	GCA_012031415.1	GenBank	NCBI Prokaryotic Genome Annotation Pipeline (PGAP)	Contig	15994	7790558	2020-04-05	8084	PRJNA612530	SAMN14376562
Leptolyngbyaceae cyanobacterium SM1_3_5		isolate: SM1_3_5	2720458	ASM1203147v1	GCA_012031475.1	GenBank	NCBI Prokaryotic Genome Annotation Pipeline (PGAP)	Contig	7882	4905584	2020-04-05	5517	PRJNA612530	SAMN14376558
Microcoleus sp. SM1_3_4		isolate: SM1_3_4	2720457	ASM1203153v1	GCA_012031535.1	GenBank	NCBI Prokaryotic Genome Annotation Pipeline (PGAP)	Contig	8288	6278962	2020-04-05	6519	PRJNA612530	SAMN14376557
Synechococcaceae cyanobacterium SM2_3_2		isolate: SM2_3_2	2720471	ASM1203156v1	GCA_012031565.1	GenBank	NCBI Prokaryotic Genome Annotation Pipeline (PGAP)	Contig	16961	3929418	2020-04-05	3942	PRJNA612530	SAMN14376587
Coleofasciculaceae cyanobacterium SM2_1_6		isolate: SM2_1_6	2720464	ASM1203163v1	GCA_012031635.1	GenBank	NCBI Prokaryotic Genome Annotation Pipeline (PGAP)	Contig	11951	4366233	2020-04-05	4469	PRJNA612530	SAMN14376579
Richelia sp. SM2_1_7		isolate: SM2_1_7	2720465	ASM1203166v1	GCA_012031665.1	GenBank	NCBI Prokaryotic Genome Annotation Pipeline (PGAP)	Scaffold	8083	6143886	2020-04-05	5779	PRJNA612530	SAMN14376580
Richelia sp. SM1_7_0		isolate: SM1_7_0	2720461	ASM1203171v1	GCA_012031715.1	GenBank	NCBI Prokaryotic Genome Annotation Pipeline (PGAP)	Scaffold	19488	8882331	2020-04-05	7841	PRJNA612530	SAMN14376570
Synechococcaceae cyanobacterium SM1_2_3		isolate: SM1_2_3	2720456	ASM1203184v1	GCA_012031845.1	GenBank	NCBI Prokaryotic Genome Annotation Pipeline (PGAP)	Contig	11178	3813328	2020-04-05	4171	PRJNA612530	SAMN14376552
Leptolyngbyaceae cyanobacterium SM1_1_3		isolate: SM1_1_3	2720455	ASM1203186v1	GCA_012031865.1	GenBank	NCBI Prokaryotic Genome Annotation Pipeline (PGAP)	Contig	24727	4778082	2020-04-05	4834	PRJNA612530	SAMN14376549
Scytonema sp. RU_4_4		isolate: RU_4_4	2720447	ASM1203196v1	GCA_012031965.1	GenBank	NCBI Prokaryotic Genome Annotation Pipeline (PGAP)	Contig	28571	7329063	2020-04-05	6522	PRJNA612530	SAMN14376525
Alkalinema sp. RU_4_3		isolate: RU_4_3	2720446	ASM1203197v1	GCA_012031975.1	GenBank	NCBI Prokaryotic Genome Annotation Pipeline (PGAP)	Contig	20236	5252863	2020-04-05	5517	PRJNA612530	SAMN14376523
Synechococcales cyanobacterium RU_4_20		isolate: RU_4_20	2720445	ASM1203202v1	GCA_012032025.1	GenBank	NCBI Prokaryotic Genome Annotation Pipeline (PGAP)	Contig	7269	3346439	2020-04-05	3621	PRJNA612530	SAMN14376520
Pseudanabaena sp. RU_4_16		isolate: RU_4_16	2720444	ASM1203205v1	GCA_012032055.1	GenBank	NCBI Prokaryotic Genome Annotation Pipeline (PGAP)	Contig	4929	2024676	2020-04-05	2385	PRJNA612530	SAMN14376519
Acaryochloridaceae cyanobacterium RU_4_10		isolate: RU_4_10	2720443	ASM1203213v1	GCA_012032135.1	GenBank	NCBI Prokaryotic Genome Annotation Pipeline (PGAP)	Contig	13417	4483680	2020-04-05	4958	PRJNA612530	SAMN14376515
Acaryochloris sp. RU_4_1		isolate: RU_4_1	2720442	ASM1203214v1	GCA_012032145.1	GenBank	NCBI Prokaryotic Genome Annotation Pipeline (PGAP)	Contig	35177	5062249	2020-04-05	5026	PRJNA612530	SAMN14376514
Oscillatoriales cyanobacterium RU_3_3		isolate: RU_3_3	2720441	ASM1203219v1	GCA_012032195.1	GenBank	NCBI Prokaryotic Genome Annotation Pipeline (PGAP)	Contig	8621	6668449	2020-04-05	6960	PRJNA612530	SAMN14376512
Leptolyngbyaceae cyanobacterium RM2_2_21		isolate: RM2_2_21	2720438	ASM1203233v1	GCA_012032335.1	GenBank	NCBI Prokaryotic Genome Annotation Pipeline (PGAP)	Contig	4145	1250993	2020-04-05	1468	PRJNA612530	SAMN14376502
Leptolyngbyaceae cyanobacterium RM1_1_2		isolate: RM1_1_2	2720427	ASM1203234v1	GCA_012032345.1	GenBank	NCBI Prokaryotic Genome Annotation Pipeline (PGAP)	Contig	70862	4875230	2020-04-05	4594	PRJNA612530	SAMN14376479
Richelia sp. RM1_1_1		isolate: RM1_1_1	2720426	ASM1203238v1	GCA_012032385.1	GenBank	NCBI Prokaryotic Genome Annotation Pipeline (PGAP)	Scaffold	37322	9611769	2020-04-05	8393	PRJNA612530	SAMN14376478
Leptolyngbya sp. RL_3_1		isolate: RL_3_1	2720425	ASM1203242v1	GCA_012032425.1	GenBank	NCBI Prokaryotic Genome Annotation Pipeline (PGAP)	Contig	14100	3943201	2020-04-05	4065	PRJNA612530	SAMN14376475
Leptolyngbyaceae cyanobacterium SL_5_14		isolate: SL_5_14	2720452	ASM1203251v1	GCA_012032515.1	GenBank	NCBI Prokaryotic Genome Annotation Pipeline (PGAP)	Contig	9964	3887251	2020-04-05	4174	PRJNA612530	SAMN14376541
Leptolyngbyaceae cyanobacterium SL_7_1		isolate: SL_7_1	2720454	ASM1203252v1	GCA_012032525.1	GenBank	NCBI Prokaryotic Genome Annotation Pipeline (PGAP)	Contig	12252	4825129	2020-04-05	4946	PRJNA612530	SAMN14376544
Leptolyngbyaceae cyanobacterium SL_5_9		isolate: SL_5_9	2720453	ASM1203256v1	GCA_012032565.1	GenBank	NCBI Prokaryotic Genome Annotation Pipeline (PGAP)	Scaffold	15153	4618940	2020-04-05	4577	PRJNA612530	SAMN14376542
Leptolyngbyaceae cyanobacterium SL_1_1		isolate: SL_1_1	2720450	ASM1203263v1	GCA_012032635.1	GenBank	NCBI Prokaryotic Genome Annotation Pipeline (PGAP)	Contig	32952	4817675	2020-04-05	4708	PRJNA612530	SAMN14376536
Hydrococcus sp. RU_2_2		isolate: RU_2_2	2720440	ASM1203273v1	GCA_012032735.1	GenBank	NCBI Prokaryotic Genome Annotation Pipeline (PGAP)	Scaffold	31230	6184304	2020-04-05	6003	PRJNA612530	SAMN14376510
Synechococcales cyanobacterium RM1_1_8		isolate: RM1_1_8	2720430	ASM1203274v1	GCA_012032745.1	GenBank	NCBI Prokaryotic Genome Annotation Pipeline (PGAP)	Scaffold	12342	4781764	2020-04-05	4500	PRJNA612530	SAMN14376487
Acaryochloridaceae cyanobacterium RL_2_7		isolate: RL_2_7	2720424	ASM1203283v1	GCA_012032835.1	GenBank	NCBI Prokaryotic Genome Annotation Pipeline (PGAP)	Contig	4516	1461446	2020-04-05	1789	PRJNA612530	SAMN14376473
Phormidesmis sp. RL_2_1		isolate: RL_2_1	2720422	ASM1203301v1	GCA_012033015.1	GenBank	NCBI Prokaryotic Genome Annotation Pipeline (PGAP)	Scaffold	18202	5558634	2020-04-05	5179	PRJNA612530	SAMN14376463
Limnothrix sp. RL_2_0		isolate: RL_2_0	2720421	ASM1203305v1	GCA_012033055.1	GenBank	NCBI Prokaryotic Genome Annotation Pipeline (PGAP)	Scaffold	18184	4131928	2020-04-05	4046	PRJNA612530	SAMN14376462
Synechococcaceae cyanobacterium RL_1_2		isolate: RL_1_2	2720420	ASM1203309v1	GCA_012033095.1	GenBank	NCBI Prokaryotic Genome Annotation Pipeline (PGAP)	Scaffold	6100	2878432	2020-04-05	2583	PRJNA612530	SAMN14376459
Coleofasciculaceae cyanobacterium RL_1_1		isolate: RL_1_1	2720419	ASM1203310v1	GCA_012033105.1	GenBank	NCBI Prokaryotic Genome Annotation Pipeline (PGAP)	Contig	16599	4202257	2020-04-05	3886	PRJNA612530	SAMN14376458
Acaryochloridaceae cyanobacterium CSU_3_4		isolate: CSU_3_4	2720417	ASM1203313v1	GCA_012033135.1	GenBank	NCBI Prokaryotic Genome Annotation Pipeline (PGAP)	Contig	14620	2745695	2020-04-05	2838	PRJNA612530	SAMN14376453
Acaryochloridaceae cyanobacterium CSU_5_19		isolate: CSU_5_19	2720418	ASM1203314v1	GCA_012033145.1	GenBank	NCBI Prokaryotic Genome Annotation Pipeline (PGAP)	Contig	5283	1282337	2020-04-05	1352	PRJNA612530	SAMN14376455
Richelia sp. SL_2_1		isolate: SL_2_1	2720451	ASM1203320v1	GCA_012033205.1	GenBank	NCBI Prokaryotic Genome Annotation Pipeline (PGAP)	Scaffold	33715	7552247	2020-04-05	6489	PRJNA612530	SAMN14376537
Cyanobacteria bacterium RU_5_0		isolate: RU_5_0	2720448	ASM1203325v1	GCA_012033255.1	GenBank	NCBI Prokaryotic Genome Annotation Pipeline (PGAP)	Contig	30746	5883947	2020-04-05	5437	PRJNA612530	SAMN14376528
Richelia sp. RM2_1_2		isolate: RM2_1_2	2720436	ASM1203329v1	GCA_012033295.1	GenBank	NCBI Prokaryotic Genome Annotation Pipeline (PGAP)	Scaffold	32104	10771835	2020-04-05	10149	PRJNA612530	SAMN14376499
Leptolyngbyaceae cyanobacterium RM2_2_4		isolate: RM2_2_4	2720439	ASM1203330v1	GCA_012033305.1	GenBank	NCBI Prokaryotic Genome Annotation Pipeline (PGAP)	Contig	8259	5954415	2020-04-05	6578	PRJNA612530	SAMN14376503
Oscillatoriales cyanobacterium RM2_1_1		isolate: RM2_1_1	2720435	ASM1203333v1	GCA_012033335.1	GenBank	NCBI Prokaryotic Genome Annotation Pipeline (PGAP)	Contig	45968	5179519	2020-04-05	4433	PRJNA612530	SAMN14376498
Leptolyngbyaceae cyanobacterium RM1_406_9		isolate: RM1_406_9	2720434	ASM1203335v1	GCA_012033355.1	GenBank	NCBI Prokaryotic Genome Annotation Pipeline (PGAP)	Contig	17995	5473280	2020-04-05	5401	PRJNA612530	SAMN14376496
Leptolyngbyaceae cyanobacterium RM1_405_57		isolate: RM1_405_57	2720433	ASM1203340v1	GCA_012033405.1	GenBank	NCBI Prokaryotic Genome Annotation Pipeline (PGAP)	Contig	5565	1600779	2020-04-05	1776	PRJNA612530	SAMN14376495
Cyanobacteria bacterium RM1_2_2		isolate: RM1_2_2	2720432	ASM1203349v1	GCA_012033495.1	GenBank	NCBI Prokaryotic Genome Annotation Pipeline (PGAP)	Contig	23420	5540289	2020-04-05	4829	PRJNA612530	SAMN14376490
Oscillatoriales cyanobacterium RM1_1_9		isolate: RM1_1_9	2720431	ASM1203351v1	GCA_012033515.1	GenBank	NCBI Prokaryotic Genome Annotation Pipeline (PGAP)	Contig	4941	2462917	2020-04-05	2529	PRJNA612530	SAMN14376488
Hydrococcus sp. RM1_1_31		isolate: RM1_1_31	2720429	ASM1203354v1	GCA_012033545.1	GenBank	NCBI Prokaryotic Genome Annotation Pipeline (PGAP)	Contig	4234	1747938	2020-04-05	2093	PRJNA612530	SAMN14376483
Alkalinema sp. RL_2_19		isolate: RL_2_19	2720423	ASM1203360v1	GCA_012033605.1	GenBank	NCBI Prokaryotic Genome Annotation Pipeline (PGAP)	Contig	4399	1538765	2020-04-05	1791	PRJNA612530	SAMN14376468
Synechococcaceae cyanobacterium RM1_1_27		isolate: RM1_1_27	2720428	ASM1203363v1	GCA_012033635.1	GenBank	NCBI Prokaryotic Genome Annotation Pipeline (PGAP)	Contig	4857	1493771	2020-04-05	1693	PRJNA612530	SAMN14376481
Pleurocapsa sp. CRU_1_2		isolate: CRU_1_2	2720401	ASM1203367v1	GCA_012033675.1	GenBank	NCBI Prokaryotic Genome Annotation Pipeline (PGAP)	Contig	24798	5560668	2020-04-05	5471	PRJNA612530	SAMN14376425
Leptolyngbyaceae cyanobacterium RU_5_1		isolate: RU_5_1	2720449	ASM1203405v1	GCA_012034055.1	GenBank	NCBI Prokaryotic Genome Annotation Pipeline (PGAP)	Contig	18924	5602015	2020-04-05	5455	PRJNA612530	SAMN14376529
Spirulinaceae cyanobacterium RM2_2_10		isolate: RM2_2_10	2720437	ASM1203406v1	GCA_012034065.1	GenBank	NCBI Prokaryotic Genome Annotation Pipeline (PGAP)	Contig	5890	3339193	2020-04-05	3666	PRJNA612530	SAMN14376501
Hydrococcus sp. CRU_1_1		isolate: CRU_1_1	2720400	ASM1203413v1	GCA_012034135.1	GenBank	NCBI Prokaryotic Genome Annotation Pipeline (PGAP)	Contig	31653	6270348	2020-04-05	6105	PRJNA612530	SAMN14376424
Richelia sp. CSU_2_1		isolate: CSU_2_1	2720414	ASM1203457v1	GCA_012034575.1	GenBank	NCBI Prokaryotic Genome Annotation Pipeline (PGAP)	Contig	29820	7272175	2020-04-06	6744	PRJNA612530	SAMN14376449
Calothrix sp. CSU_2_0		isolate: CSU_2_0	2720413	ASM1203459v1	GCA_012034595.1	GenBank	NCBI Prokaryotic Genome Annotation Pipeline (PGAP)	Contig	37742	7437768	2020-04-06	6662	PRJNA612530	SAMN14376448
Hydrococcus sp. CSU_1_8		isolate: CSU_1_8	2720412	ASM1203460v1	GCA_012034605.1	GenBank	NCBI Prokaryotic Genome Annotation Pipeline (PGAP)	Contig	5117	3282274	2020-04-06	3703	PRJNA612530	SAMN14376447
Leptolyngbyaceae cyanobacterium CSU_1_4		isolate: CSU_1_4	2720411	ASM1203461v1	GCA_012034615.1	GenBank	NCBI Prokaryotic Genome Annotation Pipeline (PGAP)	Contig	17278	4885349	2020-04-06	4689	PRJNA612530	SAMN14376444
Leptolyngbyaceae cyanobacterium CSU_1_3		isolate: CSU_1_3	2720410	ASM1203465v1	GCA_012034655.1	GenBank	NCBI Prokaryotic Genome Annotation Pipeline (PGAP)	Contig	22771	6317719	2020-04-06	5999	PRJNA612530	SAMN14376443
Chamaesiphon sp. CSU_1_12		isolate: CSU_1_12	2720409	ASM1203472v1	GCA_012034725.1	GenBank	NCBI Prokaryotic Genome Annotation Pipeline (PGAP)	Contig	4067	1471129	2020-04-06	1833	PRJNA612530	SAMN14376441
Hyellaceae cyanobacterium CSU_1_1		isolate: CSU_1_1	2720408	ASM1203476v1	GCA_012034765.1	GenBank	NCBI Prokaryotic Genome Annotation Pipeline (PGAP)	Contig	35415	4614202	2020-04-06	4398	PRJNA612530	SAMN14376438
Leptolyngbyaceae cyanobacterium CRU_2_3		isolate: CRU_2_3	2720406	ASM1203479v1	GCA_012034795.1	GenBank	NCBI Prokaryotic Genome Annotation Pipeline (PGAP)	Contig	9478	4188401	2020-04-06	4177	PRJNA612530	SAMN14376434
Synechococcales cyanobacterium CRU_2_2		isolate: CRU_2_2	2720405	ASM1203480v1	GCA_012034805.1	GenBank	NCBI Prokaryotic Genome Annotation Pipeline (PGAP)	Contig	28255	5321466	2020-04-06	5183	PRJNA612530	SAMN14376433
Cyanobacteria bacterium CRU_2_1		isolate: CRU_2_1	2720403	ASM1203481v1	GCA_012034815.1	GenBank	NCBI Prokaryotic Genome Annotation Pipeline (PGAP)	Contig	25433	7777237	2020-04-06	7630	PRJNA612530	SAMN14376431
Acaryochloris sp. CRU_2_0		isolate: CRU_2_0	2720402	ASM1203486v1	GCA_012034865.1	GenBank	NCBI Prokaryotic Genome Annotation Pipeline (PGAP)	Contig	31922	4887116	2020-04-06	4870	PRJNA612530	SAMN14376430
Microcoleus sp. CSU_2_2		isolate: CSU_2_2	2720416	ASM1203513v1	GCA_012035135.1	GenBank	NCBI Prokaryotic Genome Annotation Pipeline (PGAP)	Contig	20327	5433396	2020-04-06	4818	PRJNA612530	SAMN14376452
Scytonema sp. CRU_2_7		isolate: CRU_2_7	2720407	ASM1203516v1	GCA_012035165.1	GenBank	NCBI Prokaryotic Genome Annotation Pipeline (PGAP)	Contig	7494	6574277	2020-04-06	6525	PRJNA612530	SAMN14376435
Nostocaceae cyanobacterium CSU_2_110		isolate: CSU_2_110	2720415	ASM1203544v1	GCA_012035445.1	GenBank	NCBI Prokaryotic Genome Annotation Pipeline (PGAP)	Contig	4402	2186616	2020-04-06	2220	PRJNA612530	SAMN14376450
Pseudanabaena sp. CRU_2_10		isolate: CRU_2_10	2720404	ASM1207053v1	GCA_012070535.1	GenBank	NCBI Prokaryotic Genome Annotation Pipeline (PGAP)	Contig	5185	2503473	2020-04-06	2879	PRJNA612530	SAMN14376432
Synechococcus sp. s2_metabat2_7		isolate: s2_metabat2_7	2652853	ASM1210365v1	GCA_012103655.1	GenBank	NCBI Prokaryotic Genome Annotation Pipeline (PGAP)	Contig	67423	2465303	2020-04-06	2619	PRJNA515312	SAMN12903678
Synechococcus sp.		isolate: SW42618_bin_11	1131	ASM1226969v1	GCA_012269695.1	GenBank		Scaffold	5950	1553595	2020-04-09		PRJNA545004	SAMN12098012
Synechococcus sp.		isolate: SW22112_bin_11	1131	ASM1227046v1	GCA_012270465.1	GenBank		Scaffold	10482	1784620	2020-04-09		PRJNA545004	SAMN12098011
Oxynema aestuarii AP17		strain: AP17	2064643	ASM1229552v1	GCA_012295525.1	GenBank	NCBI Prokaryotic Genome Annotation Pipeline (PGAP)	Complete Genome	6357750	6357750	2020-04-15	5069	PRJNA614629	SAMN14410527
Limnospira fusiformis SAG 85.79		strain: SAG 85.79	1521533	ASM1251631v1	GCA_012516315.1	GenBank	NCBI Prokaryotic Genome Annotation Pipeline (PGAP)	Complete Genome	6423694	6423694	2020-04-18	6130	PRJNA623410	SAMN14546157
Dolichospermum flos-aquae CCAP 1403/13F		strain: CCAP 1403/13f	315271	ASM1251639v1	GCA_012516395.1	GenBank	NCBI Prokaryotic Genome Annotation Pipeline (PGAP)	Complete Genome	5151752	5220684	2020-04-19	4948	PRJNA622823	SAMN14567401
Cylindrospermopsis raciborskii MVCC19		strain: MVCC19	940192	ASM1258329v1	GCA_012583295.1	GenBank	NCBI Prokaryotic Genome Annotation Pipeline (PGAP)	Contig	116886	3515201	2020-04-20	3227	PRJNA552312	SAMN12188516
Cylindrospermopsis raciborskii LB2897		strain: LB2897	2592810	ASM1258334v1	GCA_012583345.1	GenBank	NCBI Prokaryotic Genome Annotation Pipeline (PGAP)	Contig	21880	2749671	2020-04-20	2710	PRJNA552339	SAMN12190206
Pseudanabaena yagii GIHE-NHR1		strain: GIHE-NHR1	2722753	ASM1286349v1	GCA_012863495.1	GenBank	NCBI Prokaryotic Genome Annotation Pipeline (PGAP)	Contig	3694966	5567508	2020-04-27	5075	PRJNA616171	SAMN14483332
Geitlerinema sp. P-1104		strain: P-1104	2546230	ASM1291196v1	GCA_012911965.1	GenBank	NCBI Prokaryotic Genome Annotation Pipeline (PGAP)	Scaffold	10006	5076238	2020-04-27	4589	PRJNA525983	SAMN11081405
Nodosilinea sp. P-1105		strain: P-1105	2546229	ASM1291197v1	GCA_012911975.1	GenBank	NCBI Prokaryotic Genome Annotation Pipeline (PGAP)	Scaffold	68504	6012553	2020-04-27	5366	PRJNA525985	SAMN11081406
Brasilonema sp. UFV-L1		strain: UFV-L1	2234130	ASM1291210v1	GCA_012912105.1	GenBank	NCBI Prokaryotic Genome Annotation Pipeline (PGAP)	Scaffold	45514	8310715	2020-04-27	7214	PRJNA477356	SAMN09468271
Brasilonema octagenarum UFV-OR1		strain: UFV-OR1	417115	ASM1291212v1	GCA_012912125.1	GenBank	NCBI Prokaryotic Genome Annotation Pipeline (PGAP)	Scaffold	40200	8051403	2020-04-27	6908	PRJNA477356	SAMN09468269
Brasilonema bromeliae SPC951		strain: SPC951	385972	ASM1291213v1	GCA_012912135.1	GenBank	NCBI Prokaryotic Genome Annotation Pipeline (PGAP)	Scaffold	17374	6257395	2020-04-27	5693	PRJNA477356	SAMN09468270
Prochlorococcus sp. P1361		strain: 150NLHA	2729589	ASM1293358v1	GCA_012933585.1	GenBank	NCBI Prokaryotic Genome Annotation Pipeline (PGAP)	Contig	109417	2512699	2020-04-29	2520	PRJNA623403	SAMN14546093
Prochlorococcus sp.P1363		strain: 150SLHA	2729590	ASM1293359v1	GCA_012933595.1	GenBank	NCBI Prokaryotic Genome Annotation Pipeline (PGAP)	Contig	137856	2558254	2020-04-29	2581	PRJNA623403	SAMN14546094
Prochlorococcus sp. P1344		strain: 150SLHB	2729591	ASM1293360v1	GCA_012933605.1	GenBank	NCBI Prokaryotic Genome Annotation Pipeline (PGAP)	Contig	70051	2472965	2020-04-29	2519	PRJNA623403	SAMN14546095
Synechococcus sp. MIT S9220		isolate: MIT S9220	166309	ASM1313375v1	GCA_013133755.1	GenBank	NCBI Prokaryotic Genome Annotation Pipeline (PGAP)	Contig	1568415	2406645	2020-05-20	2647	PRJNA623799	SAMN14558869
Thermoleptolyngbya sichuanensis A183		strain: A183	2737172	ASM1317731v1	GCA_013177315.1	GenBank	NCBI Prokaryotic Genome Annotation Pipeline (PGAP)	Complete Genome	5525100	5525100	2020-05-27	4596	PRJNA633431	SAMN14943777
Microcoleus asticus IPMA8		strain: IPMA8	2563858	ASM1317980v1	GCA_013179805.1	GenBank	Annotation submitted by Instituto Gulbenkian Ciencia	Scaffold	43953	7545152	2020-05-28	6463	PRJNA531034	SAMN11348981
Cyanobacteria bacterium bin.51		isolate: bin.51	2773160	ASM1320365v1	GCA_013203655.1	GenBank	NCBI Prokaryotic Genome Annotation Pipeline (PGAP)	Contig	20790	2076431	2020-06-01	2255	PRJNA616293	SAMN14944567
Cyanobacteria bacterium bin.275		isolate: bin.275	2773159	ASM1320525v1	GCA_013205255.1	GenBank	NCBI Prokaryotic Genome Annotation Pipeline (PGAP)	Contig	5784	2346000	2020-06-01	2861	PRJNA616293	SAMN14944507
Richelia sp.		isolate: DT_104	2053605	ASM1321456v1	GCA_013214565.1	GenBank	NCBI Prokaryotic Genome Annotation Pipeline (PGAP)	Contig	7905	4618895	2020-06-02	5016	PRJNA482655	SAMN14675792
Crocosphaera sp.		isolate: DT_26	2729996	ASM1321539v1	GCA_013215395.1	GenBank	NCBI Prokaryotic Genome Annotation Pipeline (PGAP)	Scaffold	7390	5143682	2020-06-02	5398	PRJNA482655	SAMN14675714
Candidatus Cyanaurora vandensis		isolate: MP9P1	2714958	ASM1328554v1	GCA_013285545.1	GenBank		Contig	21579	2958216	2020-06-08		PRJNA609744	SAMN14534358
Candidatus Cyanaurora vandensis		isolate: LV9	2714958	ASM1328555v1	GCA_013285555.1	GenBank		Contig	18374	3074506	2020-06-08		PRJNA609744	SAMN14534393
Synechococcales cyanobacterium bin59.metabat.ball.084		isolate: bin59.metabat.ball.084	2613755	ASM1329767v1	GCA_013297675.1	GenBank		Scaffold	29652	4638660	2020-06-08		PRJNA555798	SAMN12754356
Synechococcales cyanobacterium bin31.maxbin.ball.101		isolate: bin31.maxbin.ball.101	2613756	ASM1329816v1	GCA_013298165.1	GenBank		Scaffold	27271	5388309	2020-06-08		PRJNA555798	SAMN12754357
Synechococcales cyanobacterium bin2.concoct.b11b12b14.033		isolate: bin2.concoct.b11b12b14.033	2613757	ASM1329887v1	GCA_013298875.1	GenBank		Scaffold	23521	2153894	2020-06-08		PRJNA555798	SAMN12754358
Microcoleus sp. bin38.metabat.b11b12b14.051		isolate: bin38.metabat.b11b12b14.051	2742709	ASM1329916v1	GCA_013299165.1	GenBank		Scaffold	187439	7065190	2020-06-08		PRJNA555798	SAMN12754385
Microcoleus sp. bin48.metabat.b7b8b9.023		isolate: bin48.metabat.b7b8b9.023	2742710	ASM1329918v1	GCA_013299185.1	GenBank		Scaffold	91195	7515898	2020-06-08		PRJNA555798	SAMN12754384
Nostocales cyanobacterium W4_Combined_metabat2_030		isolate: W4_Combined_metabat2_030	2743981	ASM1333609v1	GCA_013336095.1	GenBank	NCBI Prokaryotic Genome Annotation Pipeline (PGAP)	Scaffold	5692	4093402	2020-06-11	4217	PRJNA615962	SAMN14482914
Nostoc sp. TCL240-02		isolate: TCL240-02	2572090	ASM1334323v1	GCA_013343235.1	GenBank	NCBI Prokaryotic Genome Annotation Pipeline (PGAP)	Complete Genome	7887247	7887247	2020-06-15	6772	PRJNA534312	SAMN11484046
Pseudanabaena biceps		strain: O153	927669	O153	GCA_013361095.1	GenBank	NCBI Prokaryotic Genome Annotation Pipeline (PGAP)	Scaffold	3970957	5569051	2020-06-18	5212	PRJNA615646	SAMN14463795
Fischerella sp.		isolate: L.E.CL.63	1191	ASM1338869v1	GCA_013388695.1	GenBank	NCBI Prokaryotic Genome Annotation Pipeline (PGAP)	Contig	41258	5997683	2020-07-04	5282	PRJNA564648	SAMN14673740
Nostoc sp. C052		strain: C052	2576902	ASM1339390v1	GCA_013393905.1	GenBank	NCBI Prokaryotic Genome Annotation Pipeline (PGAP)	Complete Genome	7828336	9879831	2020-07-08	8337	PRJNA534312	SAMN11587828
Nostoc sp. C057		strain: C057	2576903	ASM1339392v1	GCA_013393925.1	GenBank	NCBI Prokaryotic Genome Annotation Pipeline (PGAP)	Complete Genome	7495445	9234448	2020-07-08	8058	PRJNA534312	SAMN11587924
Nostoc sp. TCL26-01		strain: TCL26-01	2576904	ASM1339394v1	GCA_013393945.1	GenBank	NCBI Prokaryotic Genome Annotation Pipeline (PGAP)	Complete Genome	6765102	7387676	2020-07-08	6419	PRJNA534312	SAMN11588057
Nostocaceae cyanobacterium		isolate: MGR_bin409	2723028	ASM1382162v1	GCA_013821625.1	GenBank	NCBI Prokaryotic Genome Annotation Pipeline (PGAP)	Scaffold	3530	4382503	2020-07-28	4916	PRJNA630822	SAMN15052300
Cyanobacteria bacterium PR.023		isolate: PR.023	2067979	ASM1382218v1	GCA_013822185.1	GenBank	NCBI Prokaryotic Genome Annotation Pipeline (PGAP)	Contig	3990	5903902	2020-07-28	6340	PRJNA323575	SAMN08286414
Cyanobacteria bacterium DS3.002		isolate: DS3.002	2067984	ASM1382293v1	GCA_013822935.1	GenBank	NCBI Prokaryotic Genome Annotation Pipeline (PGAP)	Contig	16178	1006240	2020-07-28	946	PRJNA323575	SAMN08286379
Cyanobacteria bacterium DS2.3.42		isolate: DS2.3.42	2067977	ASM1382305v1	GCA_013823055.1	GenBank	NCBI Prokaryotic Genome Annotation Pipeline (PGAP)	Contig	15521	4184492	2020-07-28	3728	PRJNA323575	SAMN08286375
Cyanobacteria bacterium DS2.008		isolate: DS2.008	2067976	ASM1382318v1	GCA_013823185.1	GenBank	NCBI Prokaryotic Genome Annotation Pipeline (PGAP)	Contig	13389	982658	2020-07-28	933	PRJNA323575	SAMN08286370
Cylindrospermopsis raciborskii CS-506_D		strain: CS-506_D	2585137	ASM1386739v1	GCA_013867395.1	GenBank	NCBI Prokaryotic Genome Annotation Pipeline (PGAP)	Scaffold	13114	3767916	2020-07-28	4026	PRJNA544127	SAMN11811676
Cylindrospermopsis raciborskii CS-506_C		strain: CS-506_C	2585138	ASM1386740v1	GCA_013867405.1	GenBank	NCBI Prokaryotic Genome Annotation Pipeline (PGAP)	Scaffold	13750	3717675	2020-07-28	3950	PRJNA544127	SAMN11811675
Cylindrospermopsis raciborskii CS-506_A		strain: CS-506_A	2585140	ASM1386741v1	GCA_013867415.1	GenBank	NCBI Prokaryotic Genome Annotation Pipeline (PGAP)	Scaffold	13881	3788130	2020-07-28	4076	PRJNA544127	SAMN11811673
Cylindrospermopsis raciborskii CS-506_B		strain: CS-506_B	2585139	ASM1386742v1	GCA_013867425.1	GenBank	NCBI Prokaryotic Genome Annotation Pipeline (PGAP)	Scaffold	13788	3734857	2020-07-28	3940	PRJNA544127	SAMN11811674
Synechococcus sp.		isolate: MCMED-G31	1131	ASM1391149v1	GCA_013911495.1	GenBank	NCBI Prokaryotic Genome Annotation Pipeline (PGAP)	Contig	18077	1342507	2020-07-29	1566	PRJNA638822	SAMN15215249
Synechococcus sp.		isolate: MCMED-G32	1131	ASM1391151v1	GCA_013911515.1	GenBank	NCBI Prokaryotic Genome Annotation Pipeline (PGAP)	Contig	49110	1724110	2020-07-29	1999	PRJNA638822	SAMN15215250
Cyanobacteria bacterium PR.3.49		isolate: PR.3.49	2067978	ASM1399764v1	GCA_013997645.1	GenBank	NCBI Prokaryotic Genome Annotation Pipeline (PGAP)	Contig	24872	5735081	2020-07-28	5155	PRJNA323575	SAMN08286413
Nostoc edaphicum CCNP1411		strain: CCNP1411	1472755	ASM1402327v1	GCA_014023275.1	GenBank	NCBI Prokaryotic Genome Annotation Pipeline (PGAP)	Complete Genome	7733505	8316316	2020-07-31	6956	PRJNA638531	SAMN15196599
Okeania sp. KiyG1		strain: KiyG1	2720165	ASM1413235v1	GCA_014132355.1	GenBank	Annotation submitted by Waseda University	Contig	79819	10982302	2020-07-16	8123	PRJDB9210	SAMD00236478
Cyanobium sp.		isolate: LBMAG_Cyanobacteria_epi.bin1	2164130	ASM1419153v1	GCA_014191535.1	GenBank	Annotation submitted by Center for Ecological Research, Kyoto University	Scaffold	5589	1937170	2019-05-29	1820	PRJDB6644	SAMD00166084
Cyanobium sp.		isolate: LBMAG_Cyanobacteria_epi.bin2	2164130	ASM1419166v1	GCA_014191665.1	GenBank	Annotation submitted by Center for Ecological Research, Kyoto University	Scaffold	3242	2135503	2019-05-29	1613	PRJDB6644	SAMD00166085
Cyanobium sp.		isolate: LBMAG_Cyanobacteria_epi.bin3	2164130	ASM1419175v1	GCA_014191755.1	GenBank	Annotation submitted by Center for Ecological Research, Kyoto University	Scaffold	25560	3527805	2019-05-29	3312	PRJDB6644	SAMD00166086
Synechococcus sp. HK01-R		strain: HK01-R	2751171	ASM1421785v1	GCA_014217855.1	GenBank	NCBI Prokaryotic Genome Annotation Pipeline (PGAP)	Chromosome	2479154	2479254	2020-08-17	2650	PRJNA645008	SAMN15487728
Synechococcus sp. LTW-R		strain: LTW-R	2751170	ASM1421787v1	GCA_014217875.1	GenBank	NCBI Prokaryotic Genome Annotation Pipeline (PGAP)	Complete Genome	2415533	2415533	2020-08-17	2640	PRJNA645008	SAMN15487727
Microcystis aeruginosa BLCC-F108		strain: BLCCF108	2755317	ASM1421874v1	GCA_014218745.1	GenBank	NCBI Prokaryotic Genome Annotation Pipeline (PGAP)	Contig	17855	5037850	2020-08-17	4834	PRJNA647122	SAMN15575897
Microcystis aeruginosa BLCC-F158		strain: BLCC-F158	2755316	ASM1421876v1	GCA_014218765.1	GenBank	NCBI Prokaryotic Genome Annotation Pipeline (PGAP)	Contig	27581	5168077	2020-08-17	5039	PRJNA647120	SAMN15576007
Trichormus variabilis V5		strain: V5	2681316	UMSL_AvarV5_1.0	GCA_014222125.1	GenBank	NCBI Prokaryotic Genome Annotation Pipeline (PGAP)	Scaffold	10551	6924930	2020-08-17	6052	PRJNA591934	SAMN13392001
Trichormus variabilis ARAD		strain: ARAD	2681314	ASM1422213v1	GCA_014222135.1	GenBank	NCBI Prokaryotic Genome Annotation Pipeline (PGAP)	Scaffold	29847	7009083	2020-08-17	5978	PRJNA591928	SAMN13391867
Trichormus variabilis 9RC		strain: 9RC	2681313	UMSL_Avar9RC_1.0	GCA_014222145.1	GenBank	NCBI Prokaryotic Genome Annotation Pipeline (PGAP)	Scaffold	46143	7080589	2020-08-17	6076	PRJNA591925	SAMN13391862
Trichormus variabilis N2B		strain: N2B	2681315	ASM1422215v1	GCA_014222155.1	GenBank	NCBI Prokaryotic Genome Annotation Pipeline (PGAP)	Scaffold	42686	7021454	2020-08-17	5963	PRJNA591932	SAMN13391936
Nostoc sp. 2RC		strain: 2RC	2485484	UMSL_Nostoc2RC_1.0	GCA_014222165.1	GenBank	NCBI Prokaryotic Genome Annotation Pipeline (PGAP)	Contig	19230	8684590	2020-08-17	7118	PRJNA591930	SAMN10347678
Trichormus variabilis PNB		strain: PNB	2681317	UMSL_AvarPNB_1.0	GCA_014222225.1	GenBank	NCBI Prokaryotic Genome Annotation Pipeline (PGAP)	Scaffold	30850	6977537	2020-08-17	5916	PRJNA591935	SAMN13392002
Trichormus variabilis FSR		strain: FSR	2681318	ASM1422224v1	GCA_014222245.1	GenBank	NCBI Prokaryotic Genome Annotation Pipeline (PGAP)	Scaffold	23228	6917910	2020-08-17	5898	PRJNA591937	SAMN13392013
Nostoc sp. UCD120		strain: UCD120	2681312	ASM1422225v1	GCA_014222255.1	GenBank	NCBI Prokaryotic Genome Annotation Pipeline (PGAP)	Contig	11682	8411387	2020-08-17	7532	PRJNA591939	SAMN13392104
Nostoc sp. UCD122		strain: UCD122	2681306	UMSL_NostocUCD122_1.0	GCA_014222275.1	GenBank	NCBI Prokaryotic Genome Annotation Pipeline (PGAP)	Contig	13186	8288950	2020-08-17	7310	PRJNA591941	SAMN13392121
Nostoc sp. UCD121		strain: UCD121	2681305	ASM1422228v1	GCA_014222285.1	GenBank	NCBI Prokaryotic Genome Annotation Pipeline (PGAP)	Contig	32306	8499034	2020-08-17	7475	PRJNA591940	SAMN13392117
Synechococcus sp. BSF8S		strain: BSF8S	2599078	ASM1422433v1	GCA_014224335.1	GenBank	NCBI Prokaryotic Genome Annotation Pipeline (PGAP)	Contig	172527	2884859	2020-08-17	3046	PRJNA556564	SAMN12359523
Synechococcus sp. BSA11S		strain: BSA11S	2599077	ASM1422435v1	GCA_014224355.1	GenBank	NCBI Prokaryotic Genome Annotation Pipeline (PGAP)	Contig	172526	2883234	2020-08-17	3045	PRJNA556564	SAMN12359518
Limnospira indica BM01		isolate: BM01	2760438	ASM1425049v1	GCA_014250495.1	GenBank	NCBI Prokaryotic Genome Annotation Pipeline (PGAP)	Chromosome	61454	6228153	2020-08-19	5618	PRJNA648758	SAMN15646860
Synechococcus sp. TAK9802		strain: TAK9802	1442558	ASM1427953v1	GCA_014279535.1	GenBank	Annotation submitted by Station Biologique de Roscoff (CNRS - Sorbonne University)	Complete Genome	2190394	2190394	2020-08-24	2703	PRJNA596899	SAMN13641351
Synechococcus sp. SYN20		strain: SYN20	1050714	ASM1427955v1	GCA_014279555.1	GenBank	Annotation submitted by Station Biologique de Roscoff (CNRS - Sorbonne University)	Complete Genome	2728628	2728628	2020-08-24	3414	PRJNA596899	SAMN13641329
Synechococcus sp. RS9915		strain: RS9915	221358	ASM1427957v1	GCA_014279575.1	GenBank	Annotation submitted by Station Biologique de Roscoff (CNRS - Sorbonne University)	Chromosome	1475887	2417983	2020-08-24	2906	PRJNA596899	SAMN13641354
Synechococcus sp. RS9909		strain: RS9909	221352	ASM1427959v1	GCA_014279595.1	GenBank	Annotation submitted by Station Biologique de Roscoff (CNRS - Sorbonne University)	Complete Genome	2603169	2603169	2020-08-24	2861	PRJNA596899	SAMN13641345
Synechococcus sp. RS9907		strain: RS9907	221350	ASM1427961v1	GCA_014279615.1	GenBank	Annotation submitted by Station Biologique de Roscoff (CNRS - Sorbonne University)	Complete Genome	2581635	2581635	2020-08-24	3009	PRJNA596899	SAMN13641344
Synechococcus sp. RS9902		strain: RS9902	221345	ASM1427963v1	GCA_014279635.1	GenBank	Annotation submitted by Station Biologique de Roscoff (CNRS - Sorbonne University)	Complete Genome	2481217	2481217	2020-08-24	2989	PRJNA596899	SAMN13641339
[truncated: 8,893 more rows]
